# Supplementary material for: Multi-omics approaches explain the growth-promoting effect of the apocarotenoid growth regulator zaxinone in rice
Source: Commun Biol. 2021 Oct 25;4:1222. doi: 10.1038/s42003-021-02740-8 (PMC8545949; doi:10.1038/s42003-021-02740-8)
Supplement: Supplementary file 3 — Supplementary Data 1 [file 42003_2021_2740_MOESM3_ESM.xlsx]

## Sheet: Table 1. DEGs of root
2 hr	Mock1_.P_R_2.hr	Mock2_.P_R_2.hr	Mock3_.P_R_2.hr	Zax1_.P_R_2.hr	Zax2_.P_R_2.hr	Zax3_.P_R_2.hr	Log2FC	p-value	adjusted p-value (FDR)		6 hr	Mock1_.P_R_6.hr	Mock2_.P_R_6.hr	Mock3_.P_R_6.hr	Zax1_.P_R_6.hr	Zax2_.P_R_6.hr	Zax3_.P_R_6.hr	Log2FC	p-value	adjusted p-value (FDR)		24 hr	Mock1_.P_R_24hr	Mock2_.P_R_24hr	Mock3_.P_R_24hr	Zax1_.P_R_24hr	Zax2_.P_R_24hr	Zax3_.P_R_24hr	Log2FC	p-value	adjusted p-value (FDR)
loc_os01g53294.1	4038	3469	4141	7283	4938	7620	0.562401	0.000900223	0.0498919		loc_os01g07720.4	1068	988	1528	966	699	1050	-0.359801	0.00264844	0.0499111		loc_os01g51490.1	1	5	7	50	45	5	3.5066	0.000834877	0.0496028
loc_os08g09800.1	580	380	478	322	147	454	-0.906708	0.000884865	0.0491476		loc_os01g11570.1	598	597	674	789	631	962	0.374192	0.00264097	0.0498992		loc_os06g49750.1	115	97	83	229	359	158	2.03747	0.000832477	0.049578
loc_os06g42000.1	282	455	443	928	546	905	0.794552	0.000873429	0.0486184		loc_os01g55260.1	1543	1133	1857	1889	1548	2725	0.472761	0.002641	0.0498992		loc_os04g31410.1	86	57	70	153	93	116	1.17236	0.000820531	0.0489885
loc_os08g26870.1	4315	2998	2064	5287	7007	6357	0.885887	0.000855016	0.0476975		loc_os05g14310.1	87	112	91	156	123	184	0.690927	0.00263114	0.0498992		loc_os01g05830.1	1451	1357	1174	894	238	652	-0.962039	0.00082062	0.0489885
loc_os07g46350.1	978	1223	809	1673	1405	2030	0.58583	0.00084845	0.0474351		loc_os07g04020.1	74	53	64	127	89	110	0.793952	0.00264533	0.0498992		loc_os11g31090.1	1137	926	1103	1784	2499	2127	1.6103	0.000816317	0.0489653
loc_os10g42430.1	484	840	441	1099	942	1348	0.770048	0.00084647	0.0474284		loc_os09g28660.1	118	94	145	168	168	197	0.631203	0.00264551	0.0498992		loc_os01g65950.1	30	21	37	90	57	52	1.61169	0.000805853	0.0485646
loc_os04g42570.1	86	75	82	53	26	33	-1.31057	0.000836898	0.0469953		loc_os01g13690.1	1632	1997	2073	1721	1188	1440	-0.360053	0.00263939	0.0498992		loc_os08g04210.1	4	0	0	38	24	2	4.71746	0.000804041	0.0485646
loc_os09g25700.1	47	29	11	83	85	113	1.546	0.000824522	0.0464026		loc_os05g32980.1	95	96	122	75	50	46	-0.828098	0.00264233	0.0498992		loc_os10g30010.1	1	1	0	25	15	2	4.91352	0.000807695	0.0485646
loc_os10g38740.1	778	991	832	1926	868	2505	0.766443	0.000820976	0.0463052		loc_os09g25710.1	170	114	198	98	89	97	-0.710389	0.00263439	0.0498992		loc_os12g31520.1	29	7	9	48	132	17	3.15359	0.000774659	0.0469166
loc_os04g33990.1	2584	4668	2655	6221	4377	8339	0.727716	0.000811147	0.0458523		loc_os07g08330.1	6848	6970	8093	8474	7288	11851	0.358141	0.00262525	0.0498637		loc_os08g42268.1	178	158	26	37	3	16	-2.59515	0.000767495	0.0465955
loc_os01g67030.1	2172	2026	2023	3916	2216	4834	0.582463	0.000805872	0.0456554		loc_os08g14200.1	1382	1043	1624	1398	1704	2929	0.61335	0.00262153	0.0498366		loc_os02g42280.1	20	17	9	83	50	23	2.23911	0.000754098	0.045975
loc_os05g42220.1	494	409	455	353	226	408	-0.676546	0.000798375	0.0453314		loc_os06g01870.1	98	101	118	73	54	49	-0.805727	0.00261563	0.0497679		loc_os10g26390.1	22	8	18	38	137	23	3.03346	0.000755437	0.045975
loc_os06g01920.1	344	322	180	123	140	228	-0.961184	0.000779555	0.0443616		loc_os05g01530.1	237	136	268	180	66	89	-0.918449	0.00261082	0.0497201		loc_os01g06560.1	60	59	44	213	286	55	2.48746	0.000741794	0.0453655
loc_os12g32544.1	135	119	121	82	46	90	-1.00133	0.000766657	0.0437252		loc_os08g05830.1	1401	1195	1630	1686	1453	2235	0.378425	0.00259154	0.0493962		loc_os04g34410.1	84	65	49	31	5	21	-1.59929	0.000735509	0.0450914
loc_os05g08620.1	193	278	203	138	114	177	-0.843829	0.000744238	0.0425417		loc_os03g43720.2	1402	1257	1691	1299	927	1150	-0.328967	0.00258736	0.0493598		loc_os01g50420.1	26	8	9	66	59	22	2.44565	0.000733534	0.0450808
loc_os02g35530.1	0	0	0	20	7	6	5.72588	0.000735049	0.0421165		loc_os11g05562.1	2326	2282	2872	2877	2552	3699	0.3232	0.0025667	0.0490089		loc_os02g09850.1	165	112	117	272	690	195	2.41086	0.000731453	0.0450637
loc_os12g28770.1	136	359	520	1679	982	2150	1.97232	0.000735148	0.0421165		loc_os02g56850.1	5108	5488	7138	7246	5711	7446	0.24593	0.00256298	0.048981		loc_os04g30410.1	9	7	4	19	82	10	3.45404	0.000722015	0.044592
loc_os03g19180.1	17	32	24	57	55	146	1.57103	0.000717354	0.0412827		loc_os11g47820.1	1517	1467	1962	2058	1537	2632	0.358788	0.00256031	0.048973		loc_os01g05150.1	20	9	14	31	36	46	1.90318	0.000702412	0.0434887
loc_os03g26930.1	426	427	234	240	175	285	-0.816636	0.000717092	0.0412827		loc_os04g39700.1	3452	3586	3846	4265	3730	5867	0.370835	0.00254152	0.048718		loc_os01g71624.5	46	20	34	230	170	20	2.72104	0.000702182	0.0434887
loc_os03g04660.1	847	710	549	1188	954	1520	0.610664	0.000708257	0.040944		loc_os01g64100.1	222	345	280	181	165	191	-0.623648	0.00254473	0.048718		loc_os01g42410.1	5109	3023	3288	2280	703	2417	-0.840197	0.000696901	0.0433621
loc_os12g37060.1	1155	1520	1344	2434	1575	3281	0.628106	0.000696303	0.0403444		loc_os01g70500.1	183	238	165	138	100	111	-0.734667	0.00254374	0.048718		loc_os01g63540.1	263	206	260	445	514	473	1.52469	0.000690725	0.043085
loc_os03g01740.1	463	392	311	658	678	808	0.724431	0.000693208	0.0402566		loc_os04g34610.1	748	611	984	649	428	633	-0.41824	0.00254373	0.048718		loc_os08g04400.1	263	148	147	340	144	332	0.867971	0.000686243	0.0429125
loc_os03g55210.1	108	132	77	44	46	70	-1.16433	0.000685305	0.0398885		loc_os11g15340.2	1023	937	1260	993	632	719	-0.421325	0.00254374	0.048718		loc_os01g62420.1	3773	2043	2892	7666	6988	3808	1.69605	0.000681075	0.0426961
loc_os04g52890.1	379	382	442	795	542	871	0.665274	0.000678467	0.0395809		loc_os01g02880.1	4082	4246	5044	5119	4524	6732	0.324976	0.00252466	0.0485477		loc_os08g03020.1	374	276	429	806	340	553	0.97506	0.000679179	0.0426842
loc_os04g52190.1	2093	2534	1845	1493	916	2342	-0.687826	0.000660689	0.0386321		loc_os03g16080.1	375	369	525	574	423	622	0.389667	0.00252454	0.0485477		loc_os04g44530.1	1732	1362	1627	971	306	1022	-0.822234	0.000678572	0.0426842
loc_os07g03200.1	179	181	333	530	402	691	0.989721	0.0006589	0.0386161		loc_os05g48210.1	740	755	752	612	491	520	-0.437408	0.00251354	0.0484196		loc_os06g47850.1	756	579	675	245	58	398	-1.37782	0.000674785	0.0426274
loc_os03g08330.1	62	125	82	168	172	338	1.11945	0.000655337	0.0384958		loc_os01g34480.1	1210	1462	1758	2313	1557	1760	0.388542	0.00250355	0.048312		loc_os09g19710.1	103	68	67	36	7	35	-1.39443	0.000674867	0.0426274
loc_os10g39300.1	3074	2703	1281	1475	873	2101	-0.880945	0.0006533	0.0384647		loc_os09g21510.1	715	683	939	969	777	1146	0.344613	0.00250573	0.048312		loc_os01g06660.1	623	456	446	1230	462	715	0.971003	0.000666099	0.0422872
loc_os06g32160.1	164	80	102	23	39	81	-1.49309	0.000647531	0.0382133		loc_os04g17100.1	861	850	1030	788	575	785	-0.321041	0.00249475	0.0481859		loc_os06g08640.1	76	89	112	183	338	213	2.0509	0.000664039	0.0422636
loc_os05g21180.1	1290	916	843	1911	1341	2136	0.628561	0.000645997	0.0382112		loc_os01g51020.1	548	554	713	721	630	1139	0.483376	0.00248658	0.0480709		loc_os03g29770.1	74	52	47	126	506	61	2.99676	0.000658108	0.041993
loc_os03g56810.1	3578	4054	2998	5553	4388	7545	0.519145	0.000639537	0.0379171		loc_os03g12900.3	1121	966	1509	1389	1278	2274	0.494831	0.00246742	0.0477431		loc_os03g52239.1	222	177	243	410	500	419	1.62061	0.00065151	0.0416783
loc_os02g26014.1	150	184	227	401	323	443	0.857687	0.000637564	0.0378883		loc_os01g73160.1	2874	2547	3280	3460	2892	4793	0.381431	0.00246335	0.0477341		loc_os05g33430.1	221	72	101	258	299	277	1.71855	0.000649468	0.0416542
loc_os05g38390.1	421	370	236	685	427	920	0.77034	0.000629778	0.037513		loc_os06g02560.3	226	210	233	306	235	458	0.586954	0.00246476	0.0477341		loc_os03g63700.1	772	354	571	934	1287	1191	1.6365	0.000645927	0.0415336
loc_os12g07150.1	1708	1459	1953	3120	2198	4260	0.669962	0.000622969	0.0371943		loc_os12g05860.1	61	63	105	39	32	44	-0.938053	0.0024578	0.0476844		loc_os03g40540.1	887	745	937	1779	710	1294	0.850278	0.000629059	0.0405532
loc_os06g05990.1	3183	2529	1807	1779	1243	2433	-0.668773	0.000622742	0.0371943		loc_os02g52490.2	846	912	1019	748	582	829	-0.334423	0.00244979	0.0475714		loc_os02g06560.1	65	38	46	120	298	69	2.59082	0.000627207	0.0405383
loc_os02g07690.1	214	442	339	647	510	1042	0.91642	0.000607743	0.036456		loc_os05g19600.1	544	418	619	640	593	954	0.50079	0.00244447	0.0475108		loc_os02g56820.1	603	396	502	1015	1200	850	1.6424	0.000623314	0.040391
loc_os02g54130.1	784	871	681	1245	988	1787	0.577037	0.000607626	0.036456		loc_os09g23560.1	377	305	453	481	397	769	0.560166	0.00243608	0.04739		loc_os10g37400.1	258	206	169	423	1100	352	2.39938	0.000616007	0.0400213
loc_os05g30020.1	20	10	32	3	3	0	-3.50519	0.000601561	0.0362558		loc_os04g31120.3	1273	1418	1771	1371	711	1200	-0.425344	0.00243498	0.04739		loc_os11g08210.1	2525	1741	2378	3390	2952	4509	1.15327	0.000611048	0.0398024
loc_os07g44180.1	2908	3166	2613	5261	3658	5197	0.514614	0.000596054	0.036009		loc_os02g53420.1	7423	7612	9475	9758	7649	11607	0.274182	0.00243136	0.0473832		loc_os05g49290.2	3274	2060	2340	3849	2530	4510	0.902121	0.000606751	0.0396258
loc_os06g02390.1	139	139	96	64	55	89	-1.03477	0.000589072	0.0356718		loc_os11g06234.1	44	37	62	72	71	122	0.931866	0.00242349	0.0472723		loc_os07g40870.1	43	58	65	126	111	135	1.57939	0.000588593	0.0385405
loc_os10g11730.1	466	618	318	220	208	432	-0.910644	0.000586122	0.0355776		loc_os03g61960.1	4183	4154	5309	5089	4831	7134	0.360372	0.00241528	0.0471544		loc_os04g54210.1	238	144	192	564	323	253	1.45251	0.000581072	0.0381479
loc_os12g37939.1	1600	1720	1308	2465	2043	3070	0.526928	0.000579761	0.0352755		loc_os02g41904.1	426	345	634	527	577	1008	0.639001	0.00241308	0.0471539		loc_os06g34840.1	204	99	143	321	376	256	1.73567	0.000579725	0.0381479
loc_os06g11450.1	106	144	59	204	188	353	1.0797	0.000571947	0.0348833		loc_os02g53490.1	1202	1458	1512	1283	779	1069	-0.393161	0.00240375	0.0470138		loc_os01g64570.1	31	31	31	60	151	78	2.36346	0.000572468	0.0377814
loc_os01g09700.1	131	243	100	56	41	125	-1.33233	0.00056763	0.034703		loc_os02g01100.2	1783	1909	2212	2522	1922	2499	0.267826	0.00237907	0.0466442		loc_os03g53360.1	63	56	60	107	135	150	1.64473	0.000563159	0.0372653
loc_os12g07800.1	303	223	194	143	110	202	-0.865625	0.000559187	0.034269		loc_os02g16500.1	659	531	779	802	705	1138	0.458413	0.0023827	0.0466442		loc_os01g06580.1	317	184	260	443	659	526	1.73814	0.000561037	0.0372234
loc_os12g07580.1	28	80	34	129	128	156	1.38829	0.000553615	0.0340093		loc_os12g32986.1	5162	5289	6844	6925	5391	8043	0.269662	0.00238216	0.0466442		loc_os05g32150.1	7	2	0	45	166	16	5.76742	0.000543538	0.0361583
loc_os08g12840.1	2191	2224	1944	1729	1144	2231	-0.535649	0.000544306	0.0335182		loc_os04g54830.1	4156	4738	5991	4491	3280	3781	-0.318947	0.00238141	0.0466442		loc_os07g44410.1	1081	634	709	1961	2740	1176	1.99885	0.000542876	0.0361583
loc_os09g33960.1	382	306	359	672	523	733	0.689475	0.000528956	0.0326518		loc_os03g19390.1	184	258	291	346	283	377	0.499361	0.00236431	0.0464517		loc_os01g32770.1	3381	2053	3144	6476	4639	4252	1.33513	0.000531209	0.0355271
loc_os01g70820.1	247	244	253	175	118	206	-0.788658	0.000526319	0.0326458		loc_os04g52361.1	1764	1897	2239	2310	1973	3364	0.399769	0.00235554	0.0463213		loc_os02g58210.1	577	192	342	1145	280	758	1.25417	0.000524858	0.0351965
loc_os03g45290.1	211	361	207	115	100	228	-1.03634	0.000527578	0.0326458		loc_os03g12270.1	367	385	461	323	243	325	-0.41098	0.00235316	0.0463164		loc_os01g49830.1	161	76	86	284	220	167	1.60824	0.000516154	0.0347247
loc_os04g44910.1	1183	1438	1097	2465	1339	3042	0.648226	0.000522843	0.0325106		loc_os03g08860.1	526	538	640	691	598	914	0.401199	0.00234886	0.0462739		loc_os02g11790.1	21	4	6	142	444	8	5.39641	0.000516436	0.0347247
loc_os01g71310.1	161	225	104	383	201	629	1.06161	0.000520361	0.0324354		loc_os10g21810.2	1287	1251	1822	1279	915	1157	-0.334384	0.00234428	0.0462256		loc_os05g44770.1	1214	970	1021	2114	2010	1872	1.4235	0.000508908	0.0344035
loc_os05g02060.1	353	433	403	626	620	1035	0.735837	0.000519384	0.0324354		loc_os03g18740.1	849	782	978	624	548	787	-0.380396	0.00233831	0.0461498		loc_os05g45100.1	0	5	0	33	29	10	4.26924	0.000505783	0.0342849
loc_os06g50940.1	2352	1851	1585	1299	969	2002	-0.65663	0.000519453	0.0324354		loc_os08g23810.1	2132	1491	2385	2516	2105	3585	0.477491	0.0023226	0.0458814		loc_os03g16610.1	370	164	219	538	336	402	1.22975	0.000502277	0.0341411
loc_os11g05740.1	130	182	64	29	58	52	-1.53149	0.000498867	0.0313254		loc_os11g28530.2	1035	919	1082	1247	1072	1560	0.379483	0.00232002	0.0458722		loc_os10g28080.1	278	225	177	394	225	463	1.0045	0.000502295	0.0341411
loc_os05g45840.1	2356	1533	1544	3571	2362	3974	0.665852	0.000493757	0.0310811		loc_os11g35450.1	222	237	398	215	145	193	-0.577059	0.00231589	0.0458323		loc_os10g25170.1	621	467	1038	1544	3065	1409	2.24177	0.000493389	0.0337189
loc_os03g59100.1	0	0	0	11	6	19	5.76247	0.000478474	0.0302083		loc_os03g52690.3	12938	12461	15876	12382	9499	10407	-0.309917	0.0022752	0.0450681		loc_os01g14590.1	510	356	336	106	61	235	-1.30932	0.000490713	0.0337189
loc_os11g04830.1	738	468	448	295	243	520	-0.864663	0.000478707	0.0302083		loc_os06g04020.1	5884	6285	6056	5338	3990	4314	-0.390048	0.00226572	0.0449212		loc_os01g67310.1	113	90	152	52	14	54	-1.35478	0.000492745	0.0337189
loc_os02g03280.2	5329	5218	4670	7597	6601	11247	0.539487	0.000461107	0.0292636		loc_os05g41910.1	688	692	880	946	805	1002	0.327848	0.00225625	0.0447745		loc_os01g42690.1	540	324	471	701	358	771	0.792668	0.000481315	0.0331656
loc_os08g09080.2	29339	20176	13803	12007	6423	21007	-0.937932	0.000461441	0.0292636		loc_os07g27850.1	600	717	877	650	429	458	-0.468887	0.00225121	0.0447153		loc_os12g05050.1	804	513	598	1014	773	1195	1.07284	0.000472567	0.0326528
loc_os05g45980.1	0	1	2	39	12	13	4.20209	0.000456645	0.0291042		loc_os12g03880.1	1141	1321	1397	1610	1266	2067	0.37812	0.00223844	0.0445023		loc_os10g38150.1	9	13	7	37	18	36	1.92873	0.000466793	0.0323432
loc_os01g06310.1	176	259	240	496	305	599	0.824815	0.000443626	0.0283975		loc_os02g14929.1	700	568	942	923	778	1245	0.455887	0.00223386	0.0444519		loc_os05g18090.1	23	1	8	149	30	23	3.04078	0.000463332	0.0321925
loc_os06g45430.1	4058	3169	3385	6869	4424	6959	0.580897	0.000444442	0.0283975		loc_os12g42850.1	7268	7748	10039	7726	5428	6064	-0.337001	0.00222265	0.0442694		loc_os02g11870.1	2	2	1	14	23	7	3.84168	0.000453642	0.0316628
loc_os02g42310.1	577	789	772	1313	1024	1648	0.690651	0.000439193	0.0282035		loc_os08g42410.1	4680	6396	7348	5029	4020	4902	-0.353361	0.00221459	0.0441494		loc_os02g12380.1	946	631	695	2294	563	1219	1.07539	0.000453857	0.0316628
loc_os06g22654.1	57	76	170	283	230	403	1.3431	0.000431921	0.0278065		loc_os12g31860.1	7996	8713	10065	8436	5617	6338	-0.357708	0.00221046	0.0441075		loc_os12g32760.1	236	207	176	446	902	379	2.2286	0.000453107	0.0316628
loc_os03g53930.1	35	122	75	197	186	285	1.33528	0.000425603	0.0274692		loc_os12g07010.1	9991	9741	12266	12677	10267	17836	0.373262	0.00220767	0.0440925		loc_os09g02180.1	749	681	813	343	115	465	-1.08794	0.000454441	0.0316628
loc_os01g67010.1	1075	1218	1238	2618	1273	3055	0.726516	0.000424485	0.0274665		loc_os04g41350.1	479	529	566	414	348	366	-0.439408	0.00220535	0.0440868		loc_os01g33869.1	1113	679	661	386	74	419	-1.31537	0.000447273	0.0315948
loc_os07g30010.1	0	9	21	53	61	94	2.54645	0.000415916	0.0269806		loc_os08g43190.2	1217	1441	1398	1231	794	939	-0.429356	0.00220137	0.0440476		loc_os10g10030.1	863	812	605	403	35	164	-1.86233	0.000448413	0.0315948
loc_os06g34070.1	218	192	214	373	301	591	0.795508	0.000414477	0.0269558		loc_os03g50885.1	10119	8543	12055	12384	10242	14838	0.321895	0.00219849	0.0440307		loc_os04g01890.1	430	258	291	141	43	196	-1.13929	0.000444188	0.0314744
loc_os05g40010.1	57	212	101	288	318	433	1.32485	0.000412999	0.0269284		loc_os01g72910.1	98	48	114	120	227	154	1.06117	0.00219278	0.0439569		loc_os01g67010.1	984	555	664	1516	1534	1246	1.54751	0.000441872	0.0314407
loc_os01g74350.1	710	610	471	392	357	485	-0.707934	0.000411628	0.0269078		loc_os01g51310.1	35	9	12	38	57	75	1.60823	0.00218554	0.0438521		loc_os05g42250.1	4	3	6	12	19	33	2.74741	0.000442456	0.0314407
loc_os11g03860.1	250	259	126	496	360	476	0.909345	0.000406294	0.0266274		loc_os01g25030.1	359	392	789	674	605	976	0.621191	0.00217156	0.0436121		loc_os06g39390.1	165	174	183	364	796	351	2.26842	0.000435571	0.0313122
loc_os01g36550.1	75	85	62	22	8	52	-1.73202	0.000397203	0.0260987		loc_os03g27090.1	443	685	647	834	743	835	0.487808	0.00217139	0.0436121		loc_os09g27510.1	228	126	124	451	461	233	1.90449	0.000436068	0.0313122
loc_os01g06660.1	479	553	502	921	641	1194	0.628274	0.000395078	0.0260261		loc_os10g42110.1	557	516	668	735	583	941	0.40325	0.00217019	0.0436121		loc_os02g06120.1	531	314	383	256	69	222	-0.926814	0.000438143	0.0313122
loc_os10g33650.1	446	434	464	323	204	421	-0.733638	0.00039493	0.0260261		loc_os04g36740.1	5052	5129	5573	4850	3287	4382	-0.310117	0.00216484	0.0435979		loc_os04g47700.1	1920	1410	1314	933	180	724	-1.17667	0.00043692	0.0313122
loc_os08g37250.1	3181	2024	1774	1852	1077	1785	-0.761154	0.000392083	0.025963		loc_os10g06140.1	35	52	41	92	94	66	1.03523	0.00215394	0.0434187		loc_os09g15500.1	52	53	58	17	9	19	-1.57558	0.000434309	0.0313122
loc_os03g18560.1	1057	1235	1042	1961	1295	2717	0.614033	0.000389642	0.0258686		loc_os08g44380.1	3547	3730	4393	4706	3699	5986	0.32708	0.00214748	0.0433289		loc_os03g49524.1	475	228	333	760	937	590	1.8075	0.000431734	0.0313014
loc_os03g60760.1	15	50	22	74	88	151	1.65869	0.000381479	0.0253927		loc_os09g38020.1	4502	4837	5401	4244	3180	4572	-0.271107	0.00214082	0.0432346		loc_os05g45070.1	3	1	4	14	27	12	3.4544	0.000405658	0.0294963
loc_os12g37840.1	15019	14260	14977	12765	7780	14504	-0.558901	0.000380574	0.0253927		loc_os04g37680.1	28	39	32	62	108	53	1.27013	0.00213718	0.0432012		loc_os05g44922.1	4094	2196	3018	9148	3363	4179	1.19651	0.000402502	0.0293772
loc_os01g62970.2	17	28	13	98	68	50	1.77374	0.000376091	0.0251655		loc_os12g40560.1	884	1012	1343	1400	1023	1664	0.370401	0.00211995	0.0428986		loc_os01g65700.1	96	98	127	36	20	47	-1.35856	0.000402846	0.0293772
loc_os08g33460.1	457	886	967	1686	1265	2300	0.952467	0.000375563	0.0251655		loc_os01g63180.1	2753	2910	3927	2200	2210	2767	-0.362079	0.00212023	0.0428986		loc_os06g06850.1	1035	660	814	363	90	492	-1.2301	0.000399959	0.0293378
loc_os05g44270.1	54	119	81	225	144	276	1.12739	0.000373447	0.0251204		loc_os06g44270.1	1932	1769	2403	2487	1977	2969	0.31759	0.00210445	0.0426589		loc_os07g31960.1	98	67	104	179	415	188	2.31442	0.000397993	0.0292794
loc_os04g03050.1	2	5	4	31	36	19	2.87115	0.000364504	0.0245837		loc_os05g20100.1	1085	1506	1630	2328	1694	1648	0.475526	0.00209476	0.0425295		loc_os08g43810.1	221	98	117	75	18	50	-1.33244	0.000395883	0.0292101
loc_os05g24140.1	128	119	150	352	165	424	0.987563	0.000363961	0.0245837		loc_os05g36320.1	692	753	791	665	440	447	-0.494721	0.00209611	0.0425295		loc_os02g43330.1	269	282	227	20	51	25	-2.31997	0.000392148	0.0290201
loc_os12g08900.1	730	334	282	162	68	380	-1.4387	0.000353224	0.0239497		loc_os03g18570.1	4750	4136	5620	5704	4886	8229	0.402763	0.0020846	0.0424119		loc_os03g03200.2	187	104	128	300	328	255	1.67371	0.000387797	0.0287833
loc_os05g39540.1	170	227	212	445	261	593	0.852558	0.000351337	0.0238853		loc_os03g42600.1	92	145	82	70	40	46	-1.03358	0.00208641	0.0424119		loc_os10g03390.1	1113	648	549	1447	938	1411	1.14694	0.000385949	0.0287833
loc_os01g72680.1	527	374	445	334	217	357	-0.775258	0.000338841	0.0230974		loc_os06g42660.1	389	433	430	355	226	304	-0.481575	0.00208627	0.0424119		loc_os10g07450.2	60	40	40	137	144	78	1.97079	0.000387249	0.0287833
loc_os05g35290.1	2146	3290	1834	1410	807	2424	-0.898502	0.000336234	0.0229811		loc_os05g02410.1	421	416	535	590	490	648	0.372508	0.00206928	0.0421822		loc_os07g04940.1	197	144	179	330	309	338	1.40576	0.000382884	0.0286739
loc_os11g31540.1	186	505	167	622	587	1021	1.19962	0.000331259	0.0227019		loc_os07g33610.2	2231	3565	2638	2409	1533	1583	-0.590803	0.00206069	0.0420465		loc_os10g07400.2	311	94	175	1326	172	389	1.91539	0.000382304	0.0286739
loc_os05g38530.1	805	1352	939	2075	1259	3208	0.834267	0.000328519	0.0225749		loc_os01g23580.1	212	110	199	218	330	340	0.83617	0.00205286	0.0419438		loc_os10g10130.1	631	607	322	184	31	228	-1.71793	0.000367205	0.0276653
loc_os01g62260.1	439	631	327	798	768	1254	0.8325	0.000327044	0.0225342		loc_os02g36414.1	1306	1391	1716	1133	980	1332	-0.317142	0.00205372	0.0419438		loc_os01g02010.1	261	186	257	440	610	507	1.74866	0.00035822	0.02707
loc_os09g27010.1	316	386	202	663	473	656	0.818847	0.000324611	0.0224502		loc_os04g11820.1	1342	1267	1633	1218	924	1224	-0.298419	0.00205337	0.0419438		loc_os01g22980.1	110	104	105	38	12	55	-1.40027	0.000355897	0.0269759
loc_os11g08380.1	9065	7283	2695	2976	2193	5112	-1.09274	0.000324944	0.0224502		loc_os05g30530.1	2449	2330	3015	3128	2523	4264	0.373176	0.00204658	0.0419163		loc_os03g58890.2	2885	1565	2921	5665	1845	4316	0.958936	0.000342537	0.0261185
loc_os06g02370.1	4415	5942	4823	9133	6060	12077	0.621928	0.000310692	0.0216286		loc_os08g44370.1	1988	1444	2398	2525	2157	2819	0.410248	0.00204609	0.0419163		loc_os06g04990.1	2013	589	871	5608	1909	1583	1.8171	0.000343541	0.0261185
loc_os06g41780.2	425	340	370	816	507	805	0.703091	0.000311356	0.0216286		loc_os03g63760.1	1136	1331	1444	1100	861	1075	-0.329918	0.00204342	0.0419163		loc_os08g43200.1	4	10	8	38	64	17	3.11028	0.000339422	0.0259632
loc_os08g36570.1	108	128	90	51	49	64	-1.16357	0.000306668	0.0214197		loc_os04g33390.1	1589	1491	1881	1350	1064	1513	-0.305587	0.00203484	0.0417941		loc_os07g47790.2	74	12	8	640	852	46	5.00141	0.000337127	0.0258667
loc_os02g30190.1	836	781	522	503	219	637	-0.897948	0.000302987	0.0212208		loc_os03g22730.1	3992	3797	4792	5119	3994	7036	0.381028	0.00202861	0.0417057		loc_os06g05990.1	1040	939	1014	522	233	614	-0.864855	0.000333339	0.0256548
loc_os04g46440.1	92	202	91	343	249	342	1.10987	0.000301958	0.0212069		loc_os01g71080.1	287	385	389	443	411	640	0.524396	0.00202646	0.0417009		loc_os04g54300.1	618	434	562	1415	1017	794	1.49759	0.000329974	0.0255503
loc_os12g24320.1	1526	1247	964	2328	1462	3715	0.76882	0.000299935	0.021123		loc_os10g42030.1	244	277	323	384	312	417	0.436551	0.00201651	0.0415355		loc_os08g42440.1	948	741	738	1794	851	1191	1.01399	0.000329972	0.0255503
loc_os01g04590.1	443	412	292	734	564	801	0.695886	0.000297172	0.0210579		loc_os01g47730.1	844	844	1033	799	572	734	-0.336723	0.00200859	0.0414116		loc_os08g43900.1	75	35	46	15	3	19	-1.82353	0.00033096	0.0255503
loc_os01g08320.1	481	606	488	1032	726	1057	0.648133	0.000298157	0.0210579		loc_os01g08170.1	419	420	544	536	529	841	0.499812	0.0019899	0.0411315		loc_os06g05420.1	142	190	185	416	154	668	1.4187	0.000321147	0.0250244
loc_os03g11060.1	84	93	131	304	172	276	1.06526	0.000298184	0.0210579		loc_os04g37490.1	222	196	228	337	301	286	0.561904	0.00199258	0.0411315		loc_os08g43490.1	204	79	140	439	455	208	2.06216	0.000304794	0.0238244
loc_os05g41380.1	15	34	4	80	56	105	2.01025	0.000297044	0.0210579		loc_os05g07980.1	211	195	253	296	256	348	0.48737	0.00199311	0.0411315		loc_os10g38340.1	96	123	54	418	280	152	2.09457	0.00030346	0.0237945
loc_os06g42130.1	20	41	36	92	66	169	1.50041	0.000290912	0.0207745		loc_os05g11120.1	324	323	437	274	232	243	-0.480825	0.00198263	0.0410324		loc_os11g31940.1	373	239	280	585	456	520	1.28411	0.000291392	0.0229201
loc_os01g42410.1	17647	13845	11415	9687	6020	14842	-0.726158	0.000284417	0.0203678		loc_os12g42230.1	1000	769	1103	1163	1052	1675	0.46787	0.00197293	0.0408705		ChrSy.fgenesh.mRNA.47	20	34	8	162	196	23	3.28026	0.000273278	0.0215631
loc_os02g03900.1	12066	10822	10873	10021	5895	10500	-0.569031	0.000274329	0.0197007		loc_os01g61814.1	4515	4211	5793	5767	4721	7580	0.348118	0.00196117	0.0406988		loc_os03g39850.1	679	289	535	1797	1088	668	1.76776	0.000270113	0.0213808
loc_os01g01080.1	3933	3306	3238	6205	4342	6969	0.541612	0.00027351	0.0196974		loc_os04g46480.1	1630	2008	2151	1676	1267	1418	-0.368687	0.00196276	0.0406988		loc_os02g50710.1	125	87	122	252	183	198	1.37712	0.000268838	0.0213475
loc_os07g26720.2	23	52	17	9	2	1	-3.09158	0.000273201	0.0196974		loc_os03g63540.1	207	216	244	312	263	330	0.476595	0.00195755	0.0406684		loc_os03g55776.1	76	44	25	188	103	89	1.84728	0.00026402	0.0210316
loc_os11g46200.1	288	259	230	553	333	595	0.721889	0.000266648	0.0193123		loc_os04g40950.1	26898	23094	31988	32498	27550	40725	0.332323	0.00195466	0.0406472		loc_os06g42130.1	52	31	47	86	89	111	1.63093	0.000256924	0.0205318
loc_os05g25890.1	234	166	93	402	308	421	1.0374	0.000257583	0.0187089		loc_os02g01930.1	172	229	200	110	118	137	-0.681826	0.00195035	0.0405965		loc_os02g33060.2	65	44	59	228	218	74	2.26331	0.000255563	0.020523
loc_os10g38189.1	23	24	24	78	52	101	1.48172	0.000254885	0.0185658		loc_os03g55050.1	172	169	178	238	223	286	0.557887	0.00194778	0.0405819		loc_os05g51670.1	5883	5319	4758	2640	1420	2424	-0.961479	0.000255994	0.020523
loc_os02g07110.1	4	10	7	38	21	74	2.38911	0.000251398	0.0183643		loc_os06g35730.1	1583	1441	2032	2031	1679	2982	0.432973	0.00194387	0.0405393		loc_os01g43710.1	578	678	683	2624	395	3112	1.71602	0.000247355	0.0199583
loc_os03g11540.1	1190	1310	1015	898	622	1164	-0.599105	0.000249067	0.0182463		loc_os08g37432.1	81	63	70	130	94	137	0.770535	0.0019369	0.0404328		loc_os07g40860.1	49	55	88	129	510	154	2.90615	0.000242856	0.0196588
loc_os09g12650.1	42	49	162	395	209	340	1.63242	0.000248347	0.018246		loc_os02g47130.1	2219	1969	2747	2856	2234	3636	0.360887	0.00192425	0.0402073		loc_os09g35030.1	29	18	48	116	110	66	2.18958	0.000240169	0.0195043
loc_os07g36170.1	1743	1476	1469	2574	2049	3464	0.582554	0.000242099	0.0178384		loc_os10g33460.1	77	110	92	52	37	59	-0.898951	0.00192068	0.0401715		loc_os05g02240.1	24	15	24	45	55	69	1.92566	0.000237994	0.0193907
loc_os02g57440.1	67	128	98	234	173	305	1.0703	0.000235353	0.0173916		loc_os03g15920.1	357	317	430	550	404	489	0.425097	0.00191531	0.0401027		loc_os02g14810.1	93	25	33	163	69	122	1.63799	0.000232338	0.0189951
loc_os07g39940.1	314	356	238	225	134	223	-0.836588	0.000231595	0.0171636		loc_os02g51890.1	1154	1189	1430	1007	835	1124	-0.311073	0.00191555	0.0401027		loc_os10g39920.1	65	30	53	181	156	76	2.0879	0.000232379	0.0189951
loc_os04g58860.1	1110	1646	962	2348	1726	2891	0.713819	0.000224068	0.0166542		loc_os09g32570.1	155	94	180	222	178	270	0.681473	0.00190964	0.0400564		loc_os09g22000.1	1255	791	1164	558	155	623	-1.05585	0.000229273	0.0188645
loc_os01g41240.1	111	72	80	197	242	214	1.18349	0.000220548	0.0164405		loc_os12g32390.1	87	101	68	164	117	162	0.794258	0.00190493	0.0399962		loc_os06g05010.1	364	107	163	1048	370	309	1.87647	0.000223391	0.0184412
loc_os07g42200.1	1111	1700	823	2257	1903	3100	0.81832	0.000215699	0.0161262		loc_os11g45130.1	1776	1752	2800	1754	1315	1644	-0.369473	0.00189508	0.039828		loc_os02g55610.1	172	70	110	376	741	152	2.73721	0.000219715	0.0181978
loc_os09g25460.1	634	1304	601	1689	1719	2137	0.977986	0.000211858	0.0158856		loc_os01g60230.1	3277	3436	4612	3502	2341	3006	-0.31621	0.00188723	0.0397013		loc_os08g33300.1	127	98	118	373	812	144	2.81082	0.000217729	0.0180932
loc_os10g21460.1	472	463	411	782	663	943	0.643303	0.000211507	0.0158856		loc_os05g01570.1	448	459	356	342	218	178	-0.759812	0.00188577	0.0397013		loc_os05g07060.1	90	82	61	166	155	184	1.57827	0.00021523	0.0179452
loc_os01g50840.1	234	250	116	384	439	533	1.03716	0.000208769	0.0157466		loc_os08g06540.1	466	497	534	728	727	612	0.523894	0.00188221	0.0396725		loc_os11g40400.1	175	125	154	76	14	67	-1.34724	0.000214722	0.0179452
loc_os11g01530.1	1409	1441	882	2602	3121	2200	0.998111	0.000208332	0.0157466		loc_os03g52390.1	184	238	233	306	280	334	0.529721	0.00187466	0.0395519		loc_os03g08460.1	3059	1872	2234	8335	11261	2942	2.40792	0.000210191	0.0176427
loc_os04g29960.1	1585	1325	1172	909	490	1372	-0.810152	0.000208727	0.0157466		loc_os06g06930.1	165	189	238	141	113	125	-0.595071	0.00187113	0.0395158		loc_os04g44120.1	74	69	47	147	68	151	1.23414	0.000208575	0.017566
loc_os11g15180.1	19	25	17	4	0	0	-4.12934	0.000206545	0.0157184		loc_os01g53294.1	1694	1634	2383	2424	1881	2531	0.304655	0.00186423	0.0394085		loc_os07g37280.1	182	90	141	546	114	265	1.39516	0.000207663	0.0175482
loc_os05g42190.1	1977	2284	1890	3753	2490	4158	0.554419	0.000200486	0.015303		loc_os04g32110.1	1662	2018	1935	1498	1277	1333	-0.411489	0.00185216	0.0392133		loc_os02g28170.1	0	0	0	9	7	7	5.8157	0.000202849	0.0173108
loc_os07g09010.1	196	430	175	559	580	785	1.10929	0.000197746	0.0151392		loc_os05g45700.1	93	63	73	40	24	47	-1.04655	0.00185174	0.0392133		loc_os08g31630.1	1596	1131	1877	2787	2138	3244	1.25084	0.000203685	0.0173108
loc_os03g12110.1	1292	1246	1024	666	451	1251	-0.839743	0.000181898	0.0139678		loc_os10g33810.1	185	169	189	138	92	112	-0.642341	0.00185319	0.0392133		loc_os01g58270.1	445	423	467	29	16	184	-2.42925	0.000204161	0.0173108
loc_os10g01290.1	227	249	214	446	344	520	0.732695	0.00017557	0.0135226		loc_os05g47790.1	638	811	782	643	414	558	-0.445123	0.00184422	0.0391378		loc_os07g39720.1	93	89	118	240	256	217	1.77705	0.000201436	0.0172552
loc_os03g36650.1	336	422	318	214	123	332	-0.930167	0.000170363	0.0131613		loc_os06g43090.1	439	447	529	596	507	708	0.389951	0.00184141	0.0391165		loc_os10g34480.1	816	746	737	1609	2369	1683	1.91862	0.000197332	0.0169617
loc_os04g42720.1	98	96	53	219	147	227	1.08314	0.000167389	0.0129708		loc_os03g57580.1	123	110	155	101	43	72	-0.827514	0.0018411	0.0391165		loc_os10g30150.1	133	40	25	427	400	73	2.95767	0.000195519	0.0168638
loc_os07g05880.1	3263	3466	3070	2479	1988	3228	-0.548002	0.000165897	0.0128944		loc_os12g05580.1	27	24	39	46	74	71	1.16917	0.00183465	0.0390493		loc_os07g11050.1	28	17	22	68	57	49	1.8803	0.000189754	0.0164232
loc_os04g38390.1	819	1256	646	1760	1374	2276	0.806114	0.000161818	0.0126159		loc_os06g21140.1	45	45	48	21	19	16	-1.25846	0.00182669	0.038918		loc_os01g41240.1	44	50	18	296	252	39	2.98978	0.000184082	0.0159876
loc_os05g45230.1	43	39	34	98	84	144	1.29011	0.000161043	0.012594		loc_os01g63460.1	575	794	769	569	446	473	-0.482545	0.00182206	0.0388774		loc_os04g56110.1	168	186	203	424	535	430	1.87281	0.00018356	0.0159876
loc_os06g38510.2	78	63	34	17	9	29	-1.89858	0.000161037	0.012594		loc_os01g63470.1	1497	1814	1799	1449	1111	1293	-0.374575	0.00182299	0.0388774		loc_os01g08440.1	12	17	12	33	41	68	2.19486	0.000178397	0.0156023
loc_os05g49770.1	7309	6332	5937	4827	4234	5051	-0.636475	0.000158509	0.0124723		loc_os01g57270.2	1860	2376	2701	2035	1451	1791	-0.355198	0.00181861	0.0388604		loc_os01g11500.1	4	10	10	55	57	19	3.00488	0.000178264	0.0156023
loc_os04g48130.1	1226	1150	961	719	511	1143	-0.719945	0.000152835	0.0120631		loc_os08g44230.1	653	694	945	603	487	637	-0.362251	0.00181606	0.0388439		loc_os11g47580.1	138	41	42	578	241	84	2.54764	0.000177043	0.0155929
loc_os07g08390.2	259	678	310	958	885	1184	1.11818	0.000149397	0.0118284		loc_os03g52370.1	2592	3131	3921	3775	3295	5815	0.451507	0.00181162	0.0387873		loc_os06g37590.1	332	188	293	95	13	116	-1.72106	0.000173796	0.0153609
loc_os03g42830.1	1414	1627	1764	1213	725	1464	-0.733069	0.000145497	0.0115555		loc_os05g45710.1	785	905	1091	722	642	636	-0.419115	0.00180219	0.0386233		loc_os11g04290.1	133	62	44	340	307	120	2.34559	0.000170912	0.0151597
loc_os11g46210.1	322	257	328	797	493	622	0.885415	0.000144704	0.0115284		loc_os01g03760.1	3858	3930	5040	5056	4184	5871	0.274702	0.00179619	0.0385484		loc_os01g11054.1	1627	1083	1283	2460	1971	2482	1.25929	0.000168075	0.0150548
loc_os05g11120.1	237	284	255	592	371	567	0.779758	0.000141044	0.011272		loc_os01g66970.1	1285	1263	1634	1210	894	1217	-0.297283	0.00179691	0.0385484		loc_os02g50300.1	28	8	9	56	77	38	2.67156	0.000168735	0.0150548
loc_os01g61440.1	283	445	303	761	487	843	0.816312	0.000137705	0.0110398		loc_os05g37170.4	2023	2504	2096	1803	1341	1709	-0.431885	0.00178995	0.0385096		loc_os03g38800.1	28	15	30	97	79	46	2.15665	0.000169129	0.0150548
loc_os10g39320.1	1741	2236	929	980	765	1157	-0.923658	0.000129922	0.0104487		loc_os06g50480.1	411	520	465	367	282	292	-0.537011	0.00179156	0.0385096		loc_os05g35930.1	38	24	13	120	80	47	2.23738	0.000168552	0.0150548
loc_os02g50730.1	438	559	215	842	735	1177	1.01536	0.000127843	0.0103312		loc_os02g45310.1	240	216	315	321	299	487	0.559841	0.00176748	0.0380701		loc_os11g24340.1	709	489	479	286	73	306	-1.13442	0.000167325	0.0150548
loc_os12g36220.1	284	719	581	1175	1264	1473	1.13713	0.000128056	0.0103312		loc_os02g54570.1	230	215	240	257	343	468	0.681265	0.0017676	0.0380701		loc_os05g50250.1	123	89	103	339	486	165	2.37586	0.000165396	0.0149893
loc_os01g31870.1	941	1104	1113	2330	1487	2120	0.712523	0.000123253	0.0100071		loc_os02g07870.1	2505	2182	3184	3111	2729	4067	0.371768	0.00175574	0.0380246		loc_os12g42200.1	4118	2461	2693	5992	5325	5878	1.4072	0.000163604	0.0148809
loc_os03g21710.1	44	68	60	151	106	210	1.2168	0.000118628	0.00967068		loc_os02g09610.1	180	164	170	285	282	227	0.678391	0.00176199	0.0380246		loc_os03g60080.1	704	599	587	1971	1502	965	1.74564	0.00016295	0.0148754
loc_os12g41510.1	735	797	483	352	228	641	-0.963449	0.000118731	0.00967068		loc_os10g40934.9	313	268	382	455	389	437	0.460134	0.00175948	0.0380246		loc_os04g52130.1	3087	1633	2282	7048	3495	3291	1.41727	0.000161327	0.0147812
loc_os02g40110.1	520	784	483	1302	783	1501	0.795032	0.000117149	0.00960322		loc_os01g57730.1	976	900	1375	921	664	845	-0.373464	0.00176054	0.0380246		loc_os03g06200.1	1368	559	711	1686	949	1727	1.14291	0.000157374	0.0145043
loc_os09g36810.1	358	296	345	235	150	254	-0.85682	0.000110836	0.00911498		loc_os02g29500.1	275	273	228	192	120	182	-0.652239	0.00176097	0.0380246		loc_os05g42080.1	1000	923	993	606	187	494	-0.96084	0.000157725	0.0145043
loc_os06g21920.1	0	0	0	19	5	23	6.12492	0.000109394	0.0090255		loc_os04g33070.1	53	72	85	44	27	26	-1.06873	0.00176064	0.0380246		loc_os06g11290.1	226	121	137	367	121	619	1.4158	0.000152857	0.0141608
loc_os02g44610.1	4344	2881	3217	2407	1346	3258	-0.817617	0.000108171	0.00895363		loc_os12g31540.1	127	101	142	83	57	75	-0.751191	0.00174979	0.0379879		loc_os10g36670.1	10	5	9	37	46	21	2.77154	0.000149656	0.0139158
loc_os04g57720.1	45	63	61	204	111	155	1.27636	0.000105079	0.00872598		loc_os03g22490.1	3281	4395	3594	3118	2333	2518	-0.474662	0.00174598	0.0379432		loc_os08g43930.1	234	97	118	64	12	52	-1.56691	0.000149353	0.0139158
loc_os05g48740.1	536	513	399	319	261	221	-0.987849	0.000104894	0.00872598		loc_os12g05110.1	3805	3902	4764	4913	4081	6282	0.323177	0.00174135	0.0378805		loc_os10g38860.1	33	38	50	105	82	106	1.67547	0.000148407	0.0139065
loc_os08g40790.1	3267	2727	2583	4806	4125	5950	0.611175	0.000103338	0.00863774		loc_os04g28250.1	386	601	481	730	696	698	0.575602	0.00173324	0.037813		loc_os03g01880.1	557	444	517	126	44	276	-1.59598	0.000148444	0.0139065
loc_os08g16480.1	3720	3094	3101	7708	4025	6942	0.701513	0.000101699	0.00852867		loc_os08g07690.1	153	140	175	192	227	294	0.653584	0.00173651	0.037813		loc_os12g26510.1	48	24	56	95	84	124	1.69816	0.000144942	0.0136809
loc_os06g10850.1	240	206	192	114	53	175	-1.15981	0.000100224	0.00845285		loc_os01g47200.1	317	237	295	211	141	207	-0.58673	0.00173275	0.037813		loc_os01g69070.1	164	129	164	331	128	268	0.951759	0.000141576	0.0134138
loc_os08g01100.1	568	757	622	441	294	591	-0.776577	0.000100463	0.00845285		loc_os06g39370.1	305	333	185	173	141	144	-0.844045	0.00173457	0.037813		loc_os03g43770.1	5	2	6	16	33	25	3.16885	0.000139807	0.0132965
loc_os11g34110.1	84	76	45	18	14	38	-1.77355	9.46957e-05	0.00802051		loc_os07g47760.1	645	825	774	598	478	480	-0.489783	0.0017365	0.037813		loc_os05g05820.1	102	70	104	179	153	215	1.43093	0.000138772	0.0132484
loc_os06g09660.1	1566	1200	1248	2682	1798	2812	0.662728	9.1429e-05	0.00776963		loc_os01g15970.1	1950	1772	2645	1657	1369	1868	-0.333737	0.00172486	0.0377487		loc_os01g07730.1	178	75	116	359	343	215	1.93727	0.000137357	0.0131636
loc_os02g47780.1	480	492	567	1074	645	2124	1.03498	8.78602e-05	0.00749133		loc_os09g39500.1	3116	3506	3843	4145	3537	5658	0.375427	0.0017138	0.0375444		loc_os10g31620.1	573	218	334	1102	337	687	1.23817	0.000134889	0.0129769
loc_os05g29000.1	55	41	33	112	111	144	1.3425	8.72767e-05	0.00746655		loc_os07g41360.1	3056	2791	3929	3823	3330	5331	0.388156	0.0017086	0.0374684		loc_os01g22590.1	95	43	62	160	231	151	2.1229	0.000133029	0.0128473
loc_os01g07300.1	567	500	370	297	223	419	-0.817344	8.61537e-05	0.0073953		loc_os02g39330.1	152	141	142	198	200	269	0.644505	0.00170246	0.0373849		loc_os04g52800.1	166	114	170	374	845	302	2.56251	0.00013029	0.0126316
loc_os04g56920.1	461	579	321	260	188	381	-0.92118	8.14418e-05	0.00701445		loc_os03g05910.1	212	159	128	338	235	273	0.761657	0.0016963	0.0373849		loc_os12g04100.1	38	16	14	147	118	30	2.77632	0.000127271	0.0123869
loc_os02g38140.2	1785	1236	1424	907	577	1419	-0.860615	7.65661e-05	0.00661687		loc_os03g22620.1	210	94	103	100	25	39	-1.36148	0.00170307	0.0373849		loc_os04g40730.1	365	197	241	560	734	589	1.8612	0.000123463	0.0120786
loc_os01g18970.1	1139	1200	550	501	438	720	-0.9744	7.55254e-05	0.00654913		loc_os03g35849.1	552	540	670	516	340	445	-0.407129	0.00169815	0.0373849		loc_os06g11130.1	817	746	881	1569	1819	1992	1.6508	0.00012362	0.0120786
loc_os06g42660.1	23	102	95	227	218	379	1.68095	7.19082e-05	0.00625675		loc_os06g41700.1	507	547	621	509	295	359	-0.500184	0.00170247	0.0373849		loc_os09g29310.1	108	100	102	234	424	258	2.23258	0.000122133	0.0120272
loc_os11g14190.1	516	487	478	988	626	1177	0.695931	6.80034e-05	0.00593725		loc_os01g68460.1	231	292	278	152	144	218	-0.61329	0.00167489	0.0369531		loc_os03g18220.1	10949	5038	8687	23858	23726	13543	1.94679	0.00012082	0.011945
loc_os02g57400.1	3971	2621	2600	5782	4849	6938	0.754531	6.56723e-05	0.00575344		loc_os01g21870.1	87	110	122	59	45	74	-0.812262	0.00167022	0.0368929		loc_os07g12340.1	299	156	157	627	638	342	2.03733	0.000120446	0.011945
loc_os06g14240.1	18	34	51	130	74	219	1.74898	6.35432e-05	0.00558611		loc_os04g59450.1	2396	2039	2670	1992	1426	2112	-0.336702	0.00167046	0.0368929		loc_os06g13720.1	164	165	180	72	37	57	-1.3035	0.000117832	0.0117424
loc_os09g15500.1	61	121	42	19	15	33	-1.94002	6.02276e-05	0.00531295		loc_os06g21690.1	368	417	446	353	230	263	-0.510662	0.00166799	0.0368929		loc_os01g12464.1	144	50	95	541	495	105	2.69551	0.00011686	0.0116921
loc_os11g46860.1	134	93	73	51	24	47	-1.50295	5.92822e-05	0.00524771		loc_os08g01150.1	206	159	245	294	268	303	0.554861	0.00166234	0.0368259		loc_os05g33320.1	498	312	432	877	1065	886	1.78416	0.000115682	0.0116921
loc_os01g07780.1	227	644	522	1209	1081	1422	1.22819	5.8866e-05	0.00522902		loc_os12g39980.1	1169	1114	1586	1525	1344	2162	0.4171	0.00165836	0.0367754		loc_os10g30450.1	2317	1588	2014	3223	1586	3182	0.765023	0.000116065	0.0116921
loc_os05g03920.1	138	120	102	274	188	340	0.9494	5.79129e-05	0.00516235		loc_os09g20024.1	430	370	462	360	233	274	-0.512943	0.00165787	0.0367754		loc_os10g36020.1	8	4	6	56	9	27	2.55347	0.000116614	0.0116921
loc_os09g37120.1	728	860	364	250	97	520	-1.456	5.78169e-05	0.00516235		loc_os10g20260.1	281	317	343	216	189	246	-0.496253	0.00165805	0.0367754		loc_os10g18760.1	4569	3447	4805	1274	140	1641	-2.00709	0.000116411	0.0116921
loc_os10g38780.1	619	799	490	1283	878	1527	0.754145	5.72479e-05	0.005139		loc_os08g43640.1	3039	3200	3977	4021	3368	4834	0.295525	0.00164798	0.0366574		loc_os03g08930.1	494	323	443	836	591	767	1.24072	0.000109813	0.0112113
loc_os02g53250.1	3	6	10	31	63	45	2.75248	5.65752e-05	0.00509657		loc_os05g01262.2	1841	1799	2454	2368	2109	3158	0.365418	0.00164095	0.0365486		loc_os01g50070.1	10	11	8	26	35	51	2.39955	0.000106961	0.0109648
loc_os03g47034.1	425	528	369	861	747	939	0.780777	5.58567e-05	0.00505792		loc_os02g17620.1	1462	1741	2240	1508	1199	1426	-0.346091	0.00164122	0.0365486		loc_os03g20970.2	97	69	69	197	175	158	1.68763	0.000106585	0.0109648
loc_os05g45110.1	279	410	321	677	608	785	0.861015	5.59232e-05	0.00505792		loc_os04g41860.1	393	264	414	223	204	267	-0.586235	0.0016414	0.0365486		loc_os01g67860.1	83884	44742	65464	126694	52741	99229	0.86091	0.000105669	0.0109219
loc_os09g29820.1	951	954	1058	625	540	865	-0.751392	5.59479e-05	0.00505792		loc_os06g50950.1	272	313	430	175	124	309	-0.720108	0.00163467	0.036511		loc_os09g25090.1	298	151	240	836	907	340	2.28311	0.000104855	0.0108827
loc_os02g08400.1	163	210	119	65	63	111	-1.23292	5.25941e-05	0.00480586		loc_os10g41820.2	1540	1938	1920	1478	1199	1303	-0.40042	0.00161933	0.0362056		loc_os02g15000.1	16	17	13	74	104	30	2.86745	0.000102031	0.0106338
loc_os07g44480.1	567	496	301	205	203	355	-1.02467	5.20488e-05	0.00477313		loc_os07g02880.1	16	4	18	22	36	71	1.81163	0.00161639	0.0361772		loc_os04g52720.1	53	14	46	178	32	192	2.03093	0.000101448	0.0106279
loc_os09g39080.1	78	55	40	12	16	21	-1.9843	5.14034e-05	0.00473097		loc_os04g44320.1	1819	1732	2616	1335	1425	1621	-0.426364	0.00161454	0.0361731		loc_os05g45090.1	27	19	11	54	47	63	1.97528	0.00010155	0.0106279
loc_os07g04820.1	394	263	191	103	116	196	-1.2145	5.09826e-05	0.00470924		loc_os06g34330.1	214	238	275	129	148	181	-0.618	0.00161304	0.0361731		loc_os05g48200.1	425	113	103	2447	574	268	2.74816	0.000101514	0.0106279
loc_os11g45990.1	292	289	156	136	107	135	-1.12117	5.04021e-05	0.00467255		loc_os02g50700.1	399	478	514	663	500	631	0.401356	0.00161072	0.0361621		loc_os08g26940.1	35	18	18	3	0	0	-4.29976	0.000101493	0.0106279
loc_os11g28480.1	17	90	94	289	242	285	1.82854	4.9954e-05	0.00464791		loc_os05g02220.5	1795	2053	2270	1799	1324	1703	-0.309741	0.00160985	0.0361621		loc_os05g47940.1	1323	653	1022	1875	1186	1836	1.13661	9.92596e-05	0.010565
loc_os01g66900.1	404	358	472	835	642	1099	0.843038	4.74701e-05	0.00443298		loc_os08g14850.1	258	260	358	405	287	637	0.618713	0.00160555	0.0361206		loc_os10g40480.1	1094	387	602	1390	970	1545	1.38154	9.90995e-05	0.010565
loc_os03g37830.1	46	51	70	180	194	145	1.49942	4.5792e-05	0.00429199		loc_os03g01320.1	826	934	1049	1320	1294	1129	0.476103	0.00159087	0.0359018		loc_os04g44470.1	39	10	21	68	94	70	2.41524	9.74148e-05	0.0104577
loc_os06g30400.1	237	431	146	100	91	160	-1.39112	4.07237e-05	0.00383941		loc_os02g37330.1	83	78	101	48	40	52	-0.865948	0.00159417	0.0359018		loc_os04g32620.1	79	56	53	135	86	135	1.30601	9.49014e-05	0.0102318
loc_os10g01390.1	63	26	45	4	7	15	-2.59107	4.08127e-05	0.00383941		loc_os04g59020.1	1450	1689	1472	1207	981	1175	-0.432009	0.00159283	0.0359018		loc_os04g37490.1	190	194	169	329	246	686	1.48703	9.27689e-05	0.0100451
loc_os07g46830.1	281	478	362	788	628	1004	0.911643	3.92229e-05	0.00371728		loc_os04g10000.1	54	30	40	59	72	161	1.2364	0.00158251	0.0357532		loc_os08g30100.1	21	20	13	66	50	47	2.0398	8.99344e-05	0.00978057
loc_os10g36980.1	42	35	29	92	94	149	1.47189	3.7856e-05	0.00360112		loc_os02g57790.1	177	185	239	125	98	162	-0.610229	0.00158263	0.0357532		loc_os06g07905.2	12	32	5	383	30	80	3.28124	8.91048e-05	0.00973266
loc_os05g40890.2	185	205	114	363	271	539	1.01443	3.72401e-05	0.00355581		loc_os07g35680.1	59	82	81	80	144	222	1.05263	0.00157569	0.0356928		loc_os01g24050.1	31	28	57	7	2	8	-2.54335	8.79103e-05	0.0096443
loc_os10g09160.1	219	127	215	95	23	102	-1.64304	3.71017e-05	0.00355581		loc_os07g15370.1	6639	9202	8950	6907	5163	6617	-0.376635	0.00157666	0.0356928		loc_os03g03500.1	568	428	511	1212	1457	1029	1.89801	8.68323e-05	0.00956801
loc_os01g04370.1	9	0	2	23	38	80	3.46956	3.42655e-05	0.00329647		loc_os11g29720.1	925	1028	973	1489	977	1383	0.408506	0.00157266	0.0356765		loc_os08g01150.1	176	100	132	449	551	230	2.28625	8.40228e-05	0.00929939
loc_os01g16170.1	1166	789	1035	623	539	642	-0.903868	3.4027e-05	0.00328592		loc_os07g12320.1	407	350	485	570	411	704	0.464049	0.00157053	0.0356656		loc_os03g20730.1	316	291	338	814	1561	700	2.42773	8.11523e-05	0.00902161
loc_os01g13610.1	682	1005	346	1644	1140	2375	1.14686	3.35746e-05	0.00325456		loc_os01g73110.1	105	67	87	61	26	31	-1.12871	0.00156049	0.0354747		loc_os05g02390.1	985	588	894	1364	934	1826	1.13022	7.86029e-05	0.0087772
loc_os08g36860.1	149	125	119	294	230	341	0.948666	3.34483e-05	0.00325456		loc_os02g09720.1	1786	2036	2270	2846	2023	2549	0.316693	0.00155816	0.0354588		loc_os08g05960.1	33	43	13	370	149	41	3.0127	7.72296e-05	0.00866253
loc_os06g12410.1	338	356	326	735	430	1132	0.920195	3.32056e-05	0.00324347		loc_os04g29000.1	98	94	112	171	138	157	0.655387	0.00154532	0.0352034		loc_os06g35560.1	445	230	248	1484	1292	389	2.43547	7.5472e-05	0.00850352
loc_os01g63200.1	3641	3405	3682	2617	1447	3356	-0.776941	3.19495e-05	0.00313277		loc_os08g01450.1	185	211	198	273	230	394	0.608911	0.00154279	0.0351828		loc_os04g55720.1	2872	1418	2026	3704	1673	3703	0.865398	7.50766e-05	0.00849724
loc_os04g56930.1	2348	2643	1406	1179	811	1905	-0.935378	3.16108e-05	0.00311153		loc_os09g23300.1	2192	2597	2639	2235	1524	1661	-0.423029	0.00153987	0.0351531		loc_os11g14480.1	203	147	152	56	31	84	-1.25191	7.09538e-05	0.00806713
loc_os10g23820.1	795	1195	424	282	174	632	-1.40293	3.14446e-05	0.00310716		loc_os01g67550.1	337	359	463	603	365	582	0.445466	0.00153533	0.0350887		loc_os02g02340.1	232	169	207	435	683	515	2.0631	7.00873e-05	0.008005
loc_os10g37980.1	761	1201	524	1808	1753	2061	1.03763	3.0992e-05	0.00307436		loc_os03g58800.1	956	995	1121	817	707	776	-0.37533	0.00153411	0.0350887		loc_os02g44654.2	29	38	53	129	112	110	1.9953	6.94077e-05	0.008005
loc_os08g43334.1	57	115	84	263	150	316	1.28131	2.99849e-05	0.00298607		loc_os10g01390.1	47	42	104	30	19	29	-1.23738	0.00153543	0.0350887		loc_os08g41910.1	118	90	98	385	180	161	1.63455	6.95797e-05	0.008005
loc_os01g72530.1	225	242	234	443	369	1010	1.11912	2.96091e-05	0.00296021		loc_os01g37470.1	383	455	698	788	579	690	0.481505	0.00152417	0.0349417		loc_os01g16170.1	747	477	530	305	70	290	-1.20127	7.00566e-05	0.008005
loc_os05g08830.1	94	94	224	561	273	568	1.49441	2.89785e-05	0.00291404		loc_os06g14030.1	1887	2054	2382	1949	1307	1600	-0.348293	0.00152128	0.0349121		loc_os05g38350.1	162	118	135	318	380	320	1.87079	6.5619e-05	0.00763409
loc_os04g08350.2	3154	3396	2210	1976	1553	2596	-0.706163	2.90329e-05	0.00291404		loc_os04g55720.1	3671	3549	5010	4770	4177	6171	0.348446	0.00150477	0.0345698		loc_os07g35740.1	161	78	129	773	300	163	2.16496	6.50986e-05	0.00760893
loc_os07g37210.1	205	183	96	357	388	455	1.17116	2.80031e-05	0.00283298		loc_os01g03360.1	2925	2446	2496	3384	3383	3935	0.473396	0.00149721	0.0344327		loc_os07g04970.1	63	56	58	118	72	180	1.37018	6.43104e-05	0.0075521
loc_os10g07556.1	304	502	513	224	75	312	-1.40904	2.74347e-05	0.00278653		loc_os10g40640.1	2951	4078	3993	3272	2113	2683	-0.423626	0.00149061	0.0343173		loc_os03g16260.1	2	1	0	46	23	4	5.11459	5.87021e-05	0.00692601
loc_os05g16430.1	264	262	65	51	49	93	-1.78663	2.60947e-05	0.00266103		loc_os03g45960.1	292	268	304	331	372	690	0.707804	0.00148472	0.034218		loc_os01g37630.1	1	0	4	19	12	25	3.83509	5.68867e-05	0.00681157
loc_os05g45070.1	1	11	19	70	96	66	2.76123	2.53097e-05	0.00259135		loc_os11g44810.1	17914	20119	18875	16891	11796	11714	-0.465721	0.00148012	0.034148		loc_os01g62830.1	503	377	403	1628	380	791	1.34118	5.72821e-05	0.00681157
loc_os03g57690.1	5766	5425	4363	8834	6963	11364	0.610691	2.51894e-05	0.00258943		loc_os02g43290.1	776	793	878	597	547	672	-0.393078	0.0014741	0.0340721		loc_os08g01940.1	898	733	922	4016	2716	1190	2.15376	5.74597e-05	0.00681157
loc_os03g15080.1	1561	1047	933	641	427	1049	-0.976171	2.4938e-05	0.00257396		loc_os03g12110.1	651	594	652	448	391	529	-0.445265	0.00147525	0.0340721		loc_os10g02300.3	696	526	731	2021	1656	1133	1.83204	5.71045e-05	0.00681157
loc_os11g31940.1	199	175	206	428	285	699	1.03349	2.39997e-05	0.00248719		loc_os01g15830.1	18528	15991	20990	15349	11108	17223	-0.32253	0.00146353	0.0340025		loc_os03g14170.1	360	357	453	835	672	926	1.4711	5.61335e-05	0.00678294
loc_os11g47110.1	65	63	58	4	7	30	-2.46323	2.39087e-05	0.00248719		loc_os01g61640.1	553	539	785	475	356	540	-0.413901	0.0014676	0.0340025		loc_os10g09160.1	259	208	224	103	16	91	-1.57509	5.51154e-05	0.00669224
loc_os02g32970.1	2089	2373	1117	4105	2583	7017	1.06511	2.29245e-05	0.00239523		loc_os02g03830.1	122	72	131	52	30	77	-1.02249	0.00146615	0.0340025		loc_os12g40180.1	156	66	63	630	672	99	3.0682	5.35046e-05	0.00652834
loc_os01g67420.1	550	438	467	986	799	1066	0.788888	2.27847e-05	0.00239043		loc_os02g19770.1	604	679	725	579	396	383	-0.526753	0.00146711	0.0340025		loc_os07g13770.1	36	37	55	130	46	134	1.50283	5.30333e-05	0.00650256
loc_os07g46930.1	0	14	3	47	50	73	3.15984	2.19772e-05	0.00231837		loc_os12g02420.1	1169	1224	1541	1173	811	1091	-0.32106	0.00146911	0.0340025		loc_os07g04960.1	23	23	28	77	138	72	2.63152	5.20722e-05	0.00641617
loc_os11g31090.1	1609	1992	1797	3764	2277	4409	0.728885	2.20069e-05	0.00231837		loc_os04g30490.1	614	550	725	889	630	868	0.368619	0.00145205	0.0338089		loc_os06g34560.1	34	20	36	72	59	92	1.73152	5.17903e-05	0.00641303
loc_os01g62130.1	50	71	55	153	118	231	1.29536	1.95255e-05	0.00207409		loc_os04g51150.1	506	562	578	791	572	763	0.394398	0.00145207	0.0338089		loc_os04g33590.1	272	236	263	646	528	517	1.60881	4.67973e-05	0.00582359
loc_os09g25330.1	1186	1116	806	1841	1658	2409	0.751509	1.8981e-05	0.0020247		loc_os07g35790.1	1259	1325	1433	1140	876	1095	-0.338308	0.00145296	0.0338089		loc_os03g17350.1	643	530	607	1151	1071	1418	1.49219	4.53765e-05	0.00567502
loc_os04g44900.1	439	569	332	923	643	1351	0.908468	1.87158e-05	0.00200479		loc_os09g08430.1	6127	7051	7752	8321	7029	11223	0.37046	0.00144686	0.0337757		loc_os01g14660.1	72	44	74	167	190	157	2.01221	4.3913e-05	0.00553591
loc_os07g47510.1	2129	3683	2430	5745	5053	6503	0.901522	1.74491e-05	0.00187699		loc_os11g05800.1	1302	1179	1712	1107	896	1208	-0.341665	0.00143162	0.0334559		loc_os11g14140.1	2232	1595	1894	4472	9220	4754	2.43237	4.4043e-05	0.00553591
loc_os12g36830.1	943	2698	615	9565	7615	13937	2.69626	1.72871e-05	0.00186745		loc_os08g37840.1	288	258	217	168	143	151	-0.705361	0.0014267	0.0333769		loc_os01g39890.1	1639	1082	1391	4474	8951	2470	2.77216	4.25451e-05	0.00540193
loc_os01g59550.1	2135	1836	1756	1135	736	1856	-0.865159	1.66869e-05	0.00181029		loc_os05g08640.1	249	306	346	447	349	412	0.464955	0.00142179	0.0333285		loc_os05g37780.1	20	6	15	135	111	17	3.36924	4.20191e-05	0.00536236
loc_os05g04490.1	7051	11498	6966	4398	2854	7710	-1.01535	1.62524e-05	0.00177067		loc_os07g42950.1	7345	7033	8347	9128	7504	12276	0.368925	0.00142004	0.0333285		loc_os03g29540.2	445	174	203	1106	1481	449	2.67442	4.1632e-05	0.00534021
loc_os05g16420.1	759	605	301	210	161	413	-1.30686	1.59907e-05	0.00174964		loc_os12g44010.1	77	113	122	75	32	51	-0.962049	0.0014231	0.0333285		loc_os01g43890.1	77	52	61	124	74	170	1.28864	4.10178e-05	0.0053048
loc_os02g41670.1	1186	1009	543	403	234	741	-1.2356	1.5836e-05	0.00174018		loc_os05g43120.1	274	491	349	268	179	226	-0.711298	0.00140614	0.0330381		loc_os04g46140.1	68	63	59	161	261	182	2.29792	4.0781e-05	0.0053048
loc_os05g46020.1	110	166	88	232	268	624	1.40419	1.57603e-05	0.00173936		loc_os09g39190.1	1789	1913	2331	1712	1123	1848	-0.34291	0.00140471	0.0330381		loc_os06g12410.1	318	246	225	476	317	613	1.19889	4.0665e-05	0.0053048
loc_os11g40410.1	492	486	442	279	127	396	-1.08533	1.5685e-05	0.00173858		loc_os07g31720.1	1625	1522	2133	1452	1191	1439	-0.32371	0.00140177	0.033007		loc_os10g41930.6	822	668	667	1508	503	1473	0.923147	4.11439e-05	0.0053048
loc_os02g56770.1	82	94	87	215	153	304	1.13133	1.55523e-05	0.0017314		loc_os05g51070.1	407	643	492	383	276	339	-0.607389	0.00139928	0.0329841		loc_os05g33310.1	2283	1272	2035	4213	1303	3779	0.986893	3.91564e-05	0.00517297
loc_os05g30350.1	1088	923	985	1824	1454	2388	0.715252	1.5419e-05	0.00172409		loc_os02g56014.1	558	636	610	769	659	1054	0.477982	0.00138898	0.0328218		loc_os07g01020.1	1374	912	1171	2199	1469	2167	1.17197	3.92941e-05	0.00517297
loc_os08g37210.1	389	376	147	124	85	187	-1.40272	1.47437e-05	0.00165584		loc_os08g42570.1	28	35	26	47	71	82	1.2094	0.00139005	0.0328218		loc_os03g08170.1	1058	902	940	2992	2768	1805	1.93617	3.82099e-05	0.00508374
loc_os07g46700.1	784	639	588	1406	1150	1396	0.808282	1.35989e-05	0.00153403		loc_os04g58760.1	922	781	945	575	490	808	-0.480118	0.0013903	0.0328218		loc_os07g47230.1	127	113	160	545	171	252	1.53989	3.72448e-05	0.00498184
loc_os09g21210.1	4222	5041	3267	7933	5522	10966	0.751879	1.30686e-05	0.00148076		loc_os07g10410.1	116	182	158	115	39	82	-0.958353	0.00139088	0.0328218		loc_os08g43920.1	329	166	213	102	27	109	-1.32577	3.57687e-05	0.00481013
loc_os03g22820.1	5	18	11	53	81	69	2.4589	1.24026e-05	0.0014161		loc_os02g18390.1	122	145	168	195	183	279	0.631579	0.00137791	0.0326577		loc_os01g61940.1	169	166	169	410	401	407	1.76197	3.45542e-05	0.00467757
loc_os01g21880.1	221	164	302	138	49	78	-1.60854	1.24424e-05	0.0014161		loc_os10g33800.1	21584	22665	27300	28635	22704	31493	0.245397	0.00137581	0.0326435		loc_os07g47210.1	305	248	283	549	480	671	1.46635	3.4596e-05	0.00467757
loc_os07g26940.1	798	946	972	1668	1404	2808	0.884486	1.19389e-05	0.00137104		loc_os02g12794.3	5535	5218	6681	7044	5617	8722	0.32313	0.00135747	0.0322437		loc_os04g44250.1	92	80	69	145	158	357	1.83422	3.41142e-05	0.00466283
loc_os11g03880.1	88	75	58	156	218	265	1.38059	1.19009e-05	0.00137104		loc_os10g05069.1	10156	11977	15456	11150	8064	9505	-0.339694	0.00135716	0.0322437		loc_os04g56430.1	968	1238	972	2704	2377	2718	1.72754	3.40589e-05	0.00466283
loc_os06g42164.1	142	387	274	852	497	1003	1.32219	1.15987e-05	0.00134865		loc_os05g48320.1	2708	2641	3476	3499	2945	4924	0.395328	0.00135119	0.0321648		loc_os05g44260.1	5	1	2	33	108	2	5.25124	3.35317e-05	0.00463386
loc_os11g37900.1	248	346	245	562	441	979	1.01284	1.16381e-05	0.00134865		loc_os01g25530.1	896	881	1290	883	589	819	-0.380741	0.00135035	0.0321648		loc_os03g58880.1	585	124	223	2535	575	630	2.36476	3.25997e-05	0.00453009
loc_os02g15860.1	174	165	152	351	293	423	0.932964	1.13368e-05	0.00132578		loc_os04g52880.1	408	433	498	567	490	685	0.413663	0.00134471	0.0320809		loc_os03g07590.1	600	363	361	2548	2052	570	2.59185	3.09946e-05	0.00433111
loc_os07g30090.2	259	227	152	87	93	124	-1.23335	1.10869e-05	0.00130253		loc_os01g19410.3	3005	3640	3658	2988	2138	2858	-0.342817	0.00134196	0.0320507		loc_os09g15480.1	21	6	12	217	91	13	3.55242	2.98638e-05	0.00421611
loc_os01g15010.1	2529	2541	2462	4448	3369	6258	0.684995	1.03527e-05	0.00122191		loc_os06g36700.1	4982	4828	6420	6560	5193	8352	0.339584	0.00133064	0.0318151		loc_os11g09230.1	15	10	11	136	129	12	3.63614	3.00031e-05	0.00421611
loc_os09g39090.1	128	174	91	52	24	76	-1.60805	1.00655e-05	0.00119353		loc_os02g56810.1	337	348	403	523	425	482	0.434702	0.00131994	0.0315941		loc_os03g17480.1	20	8	9	74	13	73	2.31512	2.91023e-05	0.004136
loc_os08g28660.1	5	5	0	59	33	31	3.48984	9.59022e-06	0.00114249		loc_os01g25280.1	4441	5340	3642	2955	1618	1684	-1.10423	0.00131819	0.0315941		loc_os11g15250.1	46	42	46	13	4	6	-2.2799	2.83054e-05	0.00404573
loc_os07g39320.1	113	185	212	499	437	463	1.28202	9.49911e-06	0.00113695		loc_os02g15640.1	1781	1994	2019	1643	1262	1530	-0.356152	0.00131859	0.0315941		loc_os05g45230.1	61	61	83	192	201	185	2.00418	2.79756e-05	0.00402157
loc_os09g01960.1	423	528	490	1141	650	1296	0.871248	8.85555e-06	0.00106492		loc_os01g72150.1	410	572	519	789	617	672	0.505059	0.00131455	0.0315695		loc_os06g14180.1	80	35	20	284	395	71	3.30555	2.71047e-05	0.00391889
loc_os06g10000.1	19	12	6	54	71	79	2.33041	8.81273e-06	0.00106479		loc_os11g33190.2	46	97	66	24	15	44	-1.34306	0.00131288	0.0315644		loc_os06g49340.1	171	60	78	570	966	131	3.3348	2.66186e-05	0.00387557
loc_os03g50860.1	1623	1458	1193	2756	1940	3148	0.68138	8.67063e-06	0.00105261		loc_os10g26570.1	1337	1609	1952	2635	1676	2021	0.408876	0.00131034	0.0315383		loc_os08g02700.1	87	68	146	191	229	814	2.34222	2.665e-05	0.00387557
loc_os02g52830.1	1358	1252	790	632	572	836	-0.907539	8.18289e-06	0.000998156		loc_os01g16770.1	766	653	806	851	906	1457	0.558467	0.00130555	0.0314912		loc_os10g38489.1	211	164	178	476	784	479	2.32601	2.62179e-05	0.00385758
loc_os03g20290.1	2560	2402	1656	1468	1032	1922	-0.783883	8.07155e-06	0.000993266		loc_os02g47450.1	416	357	414	283	241	297	-0.501087	0.00130693	0.0314912		loc_os12g40330.1	129	90	138	382	256	227	1.74157	2.56595e-05	0.00379776
loc_os05g35810.1	187	190	102	54	43	101	-1.48772	8.10384e-06	0.000993266		loc_os02g52990.1	230	325	198	167	128	129	-0.815553	0.00130196	0.0314411		loc_os06g43410.1	1524	1506	1192	236	182	621	-1.75191	2.55858e-05	0.00379776
loc_os11g17440.1	802	814	827	486	193	654	-1.14956	8.02504e-06	0.000993157		loc_os01g07760.1	8357	8463	10835	11241	8898	11683	0.242246	0.00128973	0.0311805		loc_os01g71060.1	97	44	62	204	69	143	1.34729	2.48563e-05	0.00372852
loc_os03g14300.1	751	1136	548	1636	2281	2192	1.2164	7.93869e-06	0.000987263		loc_os05g06430.1	5835	5831	7639	7720	6184	9142	0.291082	0.00128807	0.0311751		loc_os07g07440.1	15	1	4	33	59	44	3.5441	2.48935e-05	0.00372852
loc_os02g17090.1	349	149	149	55	48	128	-1.71905	7.79341e-06	0.000973947		loc_os03g36534.1	66	87	75	44	33	31	-1.04582	0.00127903	0.0309907		loc_os03g09940.1	1287	626	670	2015	745	1653	1.09544	2.37682e-05	0.00360311
loc_os03g25320.1	608	752	650	470	320	516	-0.824454	7.60675e-06	0.000955303		loc_os04g35760.1	185	195	232	166	85	130	-0.664264	0.00125352	0.0304067		loc_os06g46980.1	100	49	79	355	821	110	3.42258	2.31833e-05	0.00353909
loc_os09g15950.1	100	217	110	64	22	60	-1.77825	7.48731e-06	0.000944958		loc_os01g64090.1	1815	1979	2411	2523	2052	3832	0.460544	0.00125157	0.0303933		loc_os10g38740.1	566	439	435	835	566	1484	1.32719	2.32044e-05	0.00353909
loc_os11g02440.1	965	991	1208	2234	1556	2999	0.868948	7.24046e-06	0.000918349		loc_os03g40270.1	16288	13754	18614	19818	16344	24861	0.356344	0.00124038	0.0301553		loc_os04g38450.1	825	528	737	261	83	372	-1.33144	2.14749e-05	0.00331576
loc_os06g48810.1	4309	3040	3304	2794	1295	1909	-1.02918	7.07896e-06	0.000902355		loc_os07g10810.1	474	461	620	439	282	406	-0.432767	0.00122932	0.0299198		loc_os01g65830.1	2648	1066	2136	6748	12986	3993	2.86411	2.09336e-05	0.00325225
loc_os02g21009.2	67	88	78	265	122	312	1.33743	6.88776e-06	0.000882394		loc_os07g34850.1	1501	2012	2161	1246	1258	1536	-0.440142	0.00122459	0.0298383		loc_os09g15510.1	121	77	92	22	17	34	-1.63369	2.08349e-05	0.00325225
loc_os03g46250.1	201	231	169	461	317	519	0.913671	6.73225e-06	0.000866828		loc_os12g41090.1	699	846	924	638	551	600	-0.418756	0.00121427	0.02962		loc_os02g46690.1	145	65	90	484	310	165	2.22481	2.05018e-05	0.00322523
loc_os03g08790.1	378	527	455	911	744	1252	0.889766	6.57011e-06	0.000850245		loc_os05g02110.1	188	265	308	197	117	164	-0.636602	0.00121195	0.0295967		loc_os05g29810.1	196	100	109	516	899	262	2.86804	2.03898e-05	0.00322523
loc_os01g33869.1	1455	1393	1829	1034	499	1204	-1.03102	6.36221e-06	0.000827542		loc_os06g51050.1	426	277	447	464	533	771	0.662875	0.00120862	0.0295647		loc_os07g41340.1	856	95	217	6547	1358	707	3.29673	2.0494e-05	0.00322523
loc_os09g29480.1	9	8	12	43	102	56	2.72004	5.93108e-06	0.00077542		loc_os07g07220.1	514	582	679	737	626	976	0.429801	0.00120928	0.0295647		loc_os09g06770.1	0	1	2	37	61	3	5.84964	2.03099e-05	0.00322523
loc_os02g35490.1	5691	4403	5056	3659	2639	3986	-0.757513	5.91593e-06	0.00077542		loc_os02g35660.1	646	752	782	619	442	523	-0.429367	0.00120831	0.0295647		loc_os07g03600.1	103	62	60	249	224	160	2.05828	1.93289e-05	0.00311918
loc_os11g07840.1	159	200	92	403	282	475	1.1787	5.66262e-06	0.000747994		loc_os11g32240.1	2392	2247	2561	2750	2824	4013	0.445394	0.00119621	0.0293444		loc_os11g10480.1	3288	1742	2556	10657	4456	3970	1.73358	1.74357e-05	0.00283194
loc_os01g15340.1	605	908	674	1638	1023	2259	0.938403	5.26173e-06	0.000698659		loc_os02g04690.1	122	124	162	65	58	106	-0.802486	0.00119578	0.0293444		loc_os02g22680.1	460	360	454	234	67	132	-1.3099	1.72984e-05	0.00282801
loc_os03g17350.1	457	500	271	857	665	1508	1.08644	5.24216e-06	0.000698659		loc_os07g41790.2	2790	2908	3604	3711	3061	4348	0.293682	0.00118731	0.029192		loc_os06g33200.1	50	17	59	251	136	93	2.41314	1.69763e-05	0.00279361
loc_os10g10540.1	1257	1243	1271	771	331	1039	-1.08699	5.17117e-06	0.000693862		loc_os04g46810.1	3450	2249	4511	4460	3739	6565	0.572364	0.00118512	0.0291711		loc_os06g39110.1	2247	1343	1094	5158	3658	2977	1.8496	1.64805e-05	0.00272997
loc_os05g50230.1	27	38	23	84	131	134	1.85766	5.13434e-06	0.000692565		loc_os05g28190.1	3434	3416	4253	4491	3571	5232	0.29161	0.00118442	0.0291711		loc_os01g21590.1	552	247	655	1948	2431	1045	2.60353	1.60066e-05	0.00266916
loc_os06g48960.1	726	971	929	2181	1394	2034	0.894626	4.65537e-06	0.000631297		loc_os03g22590.1	97	173	106	83	37	63	-1.05168	0.00118485	0.0291711		loc_os01g54450.1	100	24	38	238	193	134	2.4339	1.59048e-05	0.00266916
loc_os02g41680.1	3248	3603	1921	1160	895	2512	-1.18066	4.51602e-06	0.000615676		loc_os04g44840.1	1485	2067	1907	1466	1145	1280	-0.453201	0.00118271	0.0291711		loc_os07g48260.1	2502	2183	2010	1122	459	1237	-0.993074	1.52033e-05	0.00256946
loc_os03g20600.1	141	160	129	299	261	505	1.09483	4.24425e-06	0.000581735		loc_os08g16050.1	2802	3671	3449	2777	1980	2692	-0.391253	0.0011755	0.0290662		loc_os08g08090.1	15	3	11	75	56	28	3.05198	1.42945e-05	0.00244364
loc_os07g42070.1	276	561	126	93	28	149	-2.09573	3.63539e-06	0.000500976		loc_os06g21810.1	31	37	31	123	54	55	1.23675	0.00117122	0.0289933		loc_os08g37432.1	149	57	76	267	160	210	1.63598	1.43611e-05	0.00244364
loc_os09g26660.1	4371	4315	4965	9582	6546	10965	0.773521	3.41531e-06	0.000473205		loc_os01g44050.1	1455	1715	2692	1522	1180	1395	-0.450928	0.00117052	0.0289933		loc_os01g71130.1	46	9	14	135	105	65	2.7866	1.35894e-05	0.00234422
loc_os04g46220.1	167	297	103	498	534	652	1.43369	3.18205e-06	0.000443297		loc_os05g04410.1	2150	2045	2489	1879	1479	1953	-0.298889	0.00116658	0.0289445		loc_os07g28250.1	213	154	193	41	17	85	-1.74299	1.34861e-05	0.00234256
loc_os03g58764.1	283	427	279	668	703	947	1.06066	2.97383e-06	0.000416565		loc_os02g58620.1	323	309	435	249	201	290	-0.487908	0.00116318	0.0288933		loc_os10g38610.1	6	5	8	44	10	54	2.68173	1.32921e-05	0.00232501
loc_os02g56370.1	646	551	563	398	268	444	-0.870015	2.68094e-06	0.000377612		loc_os02g48360.1	3784	2846	4692	4723	3920	7288	0.521552	0.00116142	0.0288825		loc_os05g50100.1	45	30	26	110	33	122	1.62641	1.30115e-05	0.00229196
loc_os04g27190.1	1079	817	609	1665	1662	2252	0.992391	2.37064e-06	0.000335762		loc_os09g12650.1	21	23	17	47	53	48	1.32047	0.00115767	0.0288223		loc_os10g20470.1	175	165	163	327	241	545	1.48092	1.29002e-05	0.00228845
loc_os04g46400.1	160	360	291	673	656	1000	1.32499	2.35117e-06	0.000334864		loc_os04g49110.1	700	771	843	574	510	630	-0.395056	0.0011521	0.0287164		loc_os02g40730.1	1853	1239	1886	2954	2326	6178	1.54959	1.17778e-05	0.00210521
loc_os07g46800.1	25	46	48	175	165	133	1.84698	2.08859e-06	0.000299137		loc_os02g51670.1	11052	12283	12018	9989	7832	9366	-0.350991	0.00114314	0.0285505		loc_os04g47250.1	73	51	71	239	450	160	2.89454	1.16077e-05	0.00210521
loc_os07g42960.1	20414	23875	20715	13087	8383	20327	-0.881528	1.98087e-06	0.000285312		loc_os07g26210.1	2214	2602	2898	2349	1549	2011	-0.354875	0.00114413	0.0285505		loc_os06g01590.1	101	3	7	3665	6615	127	7.68967	1.16516e-05	0.00210521
loc_os03g25760.1	877	655	428	1341	1228	2393	1.14073	1.96747e-06	0.000284993		loc_os01g46070.1	7270	6853	8692	9199	7441	10573	0.287061	0.00113993	0.0285128		loc_os06g05020.1	1277	253	582	4237	1843	1501	2.34806	1.16379e-05	0.00210521
loc_os07g39530.1	205	245	144	466	409	533	1.08243	1.92646e-06	0.000280647		loc_os10g30790.2	2392	3075	4021	4036	3243	4764	0.390459	0.00113738	0.0285128		loc_os09g23300.1	5300	2354	2674	1383	663	1433	-1.20044	1.17831e-05	0.00210521
loc_os04g56570.1	13	20	4	78	55	97	2.45577	1.91197e-06	0.000280137		loc_os10g41930.6	820	673	813	1313	729	1180	0.488504	0.00113999	0.0285128		loc_os12g33610.1	58	34	77	170	73	160	1.55945	1.10308e-05	0.0020438
loc_os01g11790.1	15	38	11	110	100	112	2.19323	1.71643e-06	0.000253763		loc_os02g37800.1	88	96	113	174	167	140	0.756588	0.00112915	0.0283637		loc_os03g57970.2	219	187	191	439	367	498	1.56275	1.08003e-05	0.00201603
loc_os01g47070.1	8506	7053	6060	16723	9068	22285	0.914283	1.72201e-06	0.000253763		loc_os03g44420.1	256	268	347	452	301	420	0.4631	0.00113011	0.0283637		loc_os11g47560.1	38	22	14	350	163	31	3.37384	1.07345e-05	0.00201603
loc_os01g36950.1	21736	23060	18977	39048	27813	53479	0.700788	1.68811e-06	0.000251676		loc_os11g29290.1	204	225	241	149	131	154	-0.588872	0.00112667	0.0283431		loc_os06g03520.1	365	46	96	2398	842	299	3.33999	9.46142e-06	0.00179287
loc_os06g47850.1	1429	997	1217	705	493	982	-0.967251	1.66632e-06	0.000249889		loc_os08g41300.1	6770	6940	8079	8718	7261	12402	0.402737	0.00112172	0.0282513		loc_os08g41720.1	1	1	0	46	28	8	5.86837	9.10414e-06	0.00173833
loc_os04g48360.1	213	221	157	498	327	518	0.993055	1.6487e-06	0.00024871		loc_os02g04840.1	1572	1991	2143	1697	1129	1231	-0.454685	0.00111941	0.0282258		loc_os12g35610.1	1916	640	951	6223	2892	2067	2.16259	8.24185e-06	0.0015858
loc_os03g14170.1	181	257	152	433	382	669	1.13575	1.4158e-06	0.000214848		loc_os03g13560.1	1295	1444	1754	1810	1532	2226	0.34662	0.00111122	0.0280518		loc_os05g45020.1	353	105	162	1273	1576	338	3.17955	8.15985e-06	0.00158219
loc_os01g52410.1	780	840	587	471	336	578	-0.869008	1.398e-06	0.000213417		loc_os02g42440.1	2825	3191	3327	2721	2004	2584	-0.326602	0.00109921	0.0277809		loc_os02g43360.1	1439	784	926	3925	1998	1782	1.73567	8.07146e-06	0.00157728
loc_os11g14130.1	149	146	153	357	294	420	1.06611	1.31259e-06	0.000201585		loc_os05g40050.2	270	235	352	399	306	479	0.501564	0.00109676	0.0277513		loc_os02g56460.1	2	3	0	99	79	2	5.7744	7.94952e-06	0.00157378
loc_os02g11640.1	16	44	22	93	132	167	2.10273	1.25399e-06	0.000193753		loc_os04g45510.1	341	424	358	327	111	199	-0.836636	0.00108141	0.0273949		loc_os04g54230.1	150	95	132	525	264	225	1.85021	7.99062e-06	0.00157378
loc_os06g44190.1	8	18	22	126	125	61	2.59006	1.08684e-06	0.000168951		loc_os03g46070.1	83	91	94	189	143	123	0.807114	0.00106914	0.0271442		loc_os11g08380.1	1384	1167	1090	196	66	505	-2.10519	7.58926e-06	0.00151864
loc_os06g37590.1	141	110	103	57	22	29	-1.90379	1.06645e-06	0.000166797		loc_os07g47780.1	1091	1073	1378	1481	1157	1896	0.384075	0.00107027	0.0271442		loc_os04g09570.1	34	12	12	205	121	34	3.22218	7.51286e-06	0.00151548
loc_os11g37950.1	73	99	27	210	288	302	1.89852	7.44437e-07	0.000117152		loc_os02g15820.1	388	384	478	551	555	571	0.479464	0.00105957	0.0269857		loc_os08g40690.1	123	44	45	898	351	94	3.15146	7.29629e-06	0.00149282
loc_os10g42410.3	409	712	617	1587	1002	1809	1.11909	7.39166e-07	0.000117045		loc_os02g51799.1	154	156	156	185	254	339	0.778204	0.00106114	0.0269857		loc_os11g30560.1	176	143	142	303	166	384	1.20064	7.34086e-06	0.00149282
loc_os02g17150.1	434	293	158	105	90	139	-1.57389	7.16184e-07	0.000114115		loc_os06g22070.1	585	585	736	794	659	1107	0.453326	0.00106153	0.0269857		loc_os01g23970.1	43	52	74	220	65	215	1.74628	7.10654e-06	0.00146906
loc_os05g27730.1	1272	1369	735	2299	2240	3384	1.06193	6.55711e-07	0.000105137		loc_os08g10608.1	2248	2438	3178	3074	2736	4231	0.392208	0.00106064	0.0269857		loc_os05g48040.1	1759	1014	1140	14569	4894	1651	2.82182	6.83408e-06	0.00142451
loc_os01g62460.2	2387	1955	1416	4321	3146	4667	0.896954	6.45459e-07	0.00010462		loc_os02g32650.1	253	235	293	204	128	188	-0.562399	0.0010448	0.0266854		loc_os03g02300.1	115	70	77	424	629	175	2.99728	6.67669e-06	0.0014034
loc_os04g06920.1	4	10	0	45	49	82	3.48914	6.3998e-07	0.00010462		loc_os02g52810.1	622	691	743	876	715	1104	0.415353	0.0010406	0.0266093		loc_os01g54890.1	127	83	107	230	252	332	1.85953	6.57271e-06	0.00139334
loc_os01g47580.1	731	541	782	415	158	394	-1.34432	6.48387e-07	0.00010462		loc_os08g13420.1	91	87	138	167	173	163	0.74312	0.00104026	0.0266093		loc_os04g27060.1	40	92	27	851	285	131	3.23341	6.57313e-06	0.00139334
loc_os07g14470.1	353	345	120	76	43	141	-1.88544	6.48371e-07	0.00010462		loc_os09g37100.1	1872	1745	2244	2453	1894	2910	0.336473	0.00103984	0.0266093		loc_os03g26044.1	523	354	364	198	87	209	-1.02874	5.74765e-06	0.00123936
loc_os06g33100.1	359	490	358	94	81	287	-1.66042	5.12093e-07	8.47747e-05		loc_os08g03640.1	15780	16618	18523	20608	16864	28393	0.390762	0.00103436	0.0265438		loc_os01g11480.1	29	12	20	129	164	46	3.2268	5.48085e-06	0.00119213
loc_os09g28354.1	283	505	344	920	741	1180	1.13334	4.73988e-07	7.89794e-05		loc_os01g74410.2	14715	19734	14738	13530	9561	10542	-0.532556	0.0010286	0.0264548		loc_os01g71310.1	307	232	323	658	265	556	1.06807	5.3641e-06	0.00119213
loc_os01g37690.1	1372	1700	1347	3586	1998	3903	0.882293	3.94343e-07	6.61407e-05		loc_os06g47650.1	2987	3200	4079	2992	2253	3015	-0.274519	0.00102968	0.0264548		loc_os03g12510.1	9986	3897	4087	45506	23397	9402	2.66339	5.43708e-06	0.00119213
loc_os06g32990.1	1253	1888	796	473	304	912	-1.46086	3.59854e-07	6.07557e-05		loc_os03g37970.1	6670	6667	8119	8450	7284	12097	0.401464	0.0010184	0.0262271		loc_os06g05000.1	373	64	113	2109	682	377	3.00635	5.3884e-06	0.00119213
loc_os06g02520.1	238	226	257	668	368	828	1.12808	3.53617e-07	6.03533e-05		loc_os05g31760.1	447	497	570	393	323	368	-0.440065	0.00100954	0.0260299		loc_os06g16060.1	70	45	76	335	477	135	3.05426	5.33475e-06	0.00119213
loc_os09g39070.1	5799	6780	3588	2188	1223	4183	-1.34884	3.55103e-07	6.03533e-05		loc_os01g15810.1	1358	946	1550	848	721	1084	-0.502351	0.00100273	0.0259046		loc_os07g04930.1	253	208	255	613	569	605	1.8102	5.48093e-06	0.00119213
loc_os05g37950.1	1025	906	728	2303	2744	2014	1.30864	3.09963e-07	5.33932e-05		loc_os06g04230.1	469	486	566	435	286	371	-0.449188	0.00100349	0.0259046		loc_os07g04950.1	175	138	149	426	509	427	2.13081	5.34496e-06	0.00119213
loc_os03g53950.1	575	777	513	1414	993	1687	0.936787	2.62211e-07	4.54748e-05		loc_os02g03900.1	9137	10926	14033	9767	7179	9645	-0.315162	0.000998206	0.0258357		loc_os01g66900.1	76	40	48	186	83	116	1.60169	4.83426e-06	0.00111962
loc_os04g50950.1	3171	3236	2297	1864	1341	2431	-0.828853	2.53523e-07	4.42692e-05		loc_os04g52790.1	58	98	74	36	25	44	-1.12065	0.000998443	0.0258357		loc_os07g44140.1	398	346	275	883	292	941	1.27152	4.55402e-06	0.00106458
loc_os12g33610.1	14	51	56	142	189	414	2.36858	2.44828e-07	4.30459e-05		loc_os06g02250.1	437	622	624	758	655	862	0.473013	0.0009932	0.0257615		loc_os01g34480.1	2028	1486	1546	3039	1318	3379	0.896962	4.14014e-06	0.000976956
loc_os03g07870.1	147	369	164	732	553	932	1.51716	2.41394e-07	4.27369e-05		loc_os08g06170.1	134	145	186	233	196	241	0.572361	0.000989953	0.0257487		loc_os07g26720.2	38	38	29	0	2	0	-5.32668	4.04477e-06	0.000963542
loc_os09g09550.1	79	49	64	14	9	17	-2.47774	2.24025e-07	3.99391e-05		loc_os07g01250.1	1302	1479	1815	1369	939	1077	-0.399432	0.000990623	0.0257487		loc_os04g54220.1	56	13	30	213	449	69	3.84368	3.96452e-06	0.000953504
loc_os01g20780.1	91	147	125	404	277	373	1.3491	2.18242e-07	3.91821e-05		loc_os11g42080.1	244	307	380	228	176	216	-0.540107	0.00099152	0.0257487		loc_os01g53430.1	29	6	15	93	104	58	3.04934	3.87918e-06	0.000942038
loc_os04g30420.1	134	150	66	420	282	380	1.46628	1.99985e-07	3.6159e-05		loc_os09g21210.1	2683	2978	3650	4436	3249	3739	0.338467	0.000967864	0.0252368		loc_os10g07114.1	1	1	0	77	71	2	6.91858	3.85566e-06	0.000942038
loc_os01g01660.1	3082	6595	5743	18546	8783	21903	1.41733	1.56517e-07	2.85018e-05		loc_os02g12480.9	20458	22915	27923	21075	16102	20602	-0.262897	0.000968322	0.0252368		loc_os01g52260.1	1240	924	942	4297	6224	2360	2.76956	3.7753e-06	0.000934967
loc_os04g53860.1	750	971	820	2088	1257	3499	1.17083	1.49391e-07	2.74081e-05		loc_os01g07780.1	837	660	806	584	471	576	-0.468709	0.00096477	0.0252048		loc_os01g58240.1	3759	2840	2675	1459	478	1636	-1.15312	3.74994e-06	0.000934967
loc_os10g39710.1	1137	1361	808	2335	1988	3004	0.971624	1.49436e-07	2.74081e-05		loc_os02g48870.1	2131	2062	2813	2028	1516	1582	-0.400484	0.00096407	0.0252048		loc_os04g40580.1	30	24	9	191	435	36	4.30374	3.48842e-06	0.000895583
loc_os03g57980.1	146	112	125	360	231	596	1.38208	1.42513e-07	2.65199e-05		loc_os04g55250.1	121	121	159	80	70	83	-0.737648	0.000964013	0.0252048		loc_os06g01350.1	568	445	466	992	607	1059	1.21218	3.53855e-06	0.000895583
loc_os01g61940.1	161	147	98	399	239	736	1.50641	1.38788e-07	2.6171e-05		loc_os07g08660.1	4359	4635	5371	5774	4789	7929	0.388616	0.000958847	0.0251673		loc_os10g02750.1	27	16	19	135	40	54	2.183	3.54466e-06	0.000895583
loc_os03g20730.1	244	471	226	873	968	998	1.46434	1.39611e-07	2.6171e-05		loc_os09g32532.1	1695	1534	2088	2188	1780	2905	0.399895	0.00095986	0.0251673		loc_os07g47670.2	628	491	604	2577	1362	1046	1.95869	3.36206e-06	0.000875993
loc_os04g38720.1	450	682	526	1291	1137	1502	1.06874	1.3735e-07	2.61313e-05		loc_os03g09840.1	1128	1330	1565	1701	1565	1771	0.376193	0.000938072	0.0246556		loc_os03g55680.1	2	0	1	75	29	7	5.67292	3.28298e-06	0.00086439
loc_os05g05290.1	0	2	1	48	38	49	5.31555	1.23026e-07	2.35822e-05		loc_os01g65690.1	117	83	169	58	60	69	-0.913153	0.000936766	0.0246511		loc_os03g57980.1	82	65	90	228	179	205	1.81828	3.23732e-06	0.000861437
loc_os03g27090.1	106	174	73	343	311	490	1.52232	1.12213e-07	2.16724e-05		loc_os01g43750.1	163	56	156	399	430	301	1.67551	0.000931062	0.0245308		loc_os08g43860.1	246	121	124	59	9	37	-2.00479	3.17414e-06	0.000853706
loc_os07g34690.1	163	202	142	445	300	829	1.38604	1.04326e-07	2.0303e-05		loc_os06g08850.1	2370	2607	3073	2350	1791	2250	-0.295261	0.000927023	0.024454		loc_os05g12450.1	94	44	66	160	79	228	1.51511	3.01228e-06	0.000818979
loc_os06g46340.1	771	1068	621	2024	1352	2361	1.02539	1.00266e-07	1.9663e-05		loc_os09g22000.1	1311	2063	2070	1535	939	789	-0.692603	0.000923044	0.0243787		loc_os11g05050.1	5550	3605	4566	11414	8100	9470	1.53889	2.80543e-06	0.000771122
loc_os11g14140.1	3310	5447	2743	9687	8013	11001	1.155	8.87042e-08	1.75304e-05		loc_os08g36040.1	3284	4032	4149	3178	2499	3158	-0.342782	0.000919346	0.0243106		loc_os04g57810.1	4283	2726	3832	7774	3586	6278	1.04618	2.7655e-06	0.000768593
loc_os03g32470.2	128	124	128	394	214	573	1.3817	8.54751e-08	1.71263e-05		loc_os08g07830.1	2963	3253	4004	4324	3684	4255	0.311836	0.000915564	0.0242401		loc_os01g16140.1	359	107	144	1894	1301	326	3.18896	2.59754e-06	0.000730024
loc_os01g68460.1	1142	391	463	258	120	275	-1.83393	8.59875e-08	1.71263e-05		loc_os03g51970.1	934	844	1067	1241	936	1656	0.448454	0.000913443	0.0242135		loc_os02g11070.1	272	279	251	907	819	684	2.08719	2.47988e-06	0.000704876
loc_os04g41960.1	145	138	116	375	231	484	1.22778	7.33357e-08	1.48383e-05		loc_os02g32520.1	716	646	842	1007	739	1033	0.365469	0.000911901	0.0242022		loc_os02g56770.1	104	92	90	329	224	219	1.87164	2.42177e-06	0.000696273
loc_os02g56900.1	1610	2264	1906	4185	3199	5701	0.966329	6.99457e-08	1.42656e-05		loc_os03g49610.1	1033	780	1183	1288	1063	1877	0.522426	0.000902705	0.0239874		loc_os08g03420.1	609	256	392	2934	694	858	2.13163	2.36327e-06	0.000687356
loc_os12g43890.1	29	75	24	277	145	214	2.13869	6.0941e-08	1.25293e-05		loc_os10g02100.1	57	90	77	238	109	109	1.04318	0.000902474	0.0239874		loc_os02g47780.1	320	255	298	610	448	757	1.44823	2.24535e-06	0.000660741
loc_os06g02250.1	241	232	155	473	439	925	1.33499	5.99281e-08	1.24212e-05		loc_os01g20100.1	40	52	48	23	12	19	-1.36012	0.000899962	0.0239732		loc_os02g11640.1	28	25	27	95	201	115	3.06272	1.98169e-06	0.000590095
loc_os07g42160.1	334	272	234	655	632	787	1.14095	5.06854e-08	1.05916e-05		loc_os01g01870.1	148	182	153	115	73	89	-0.786109	0.000891573	0.0239117		loc_os06g39240.2	239	129	194	1421	1753	310	3.39693	1.8922e-06	0.000570236
loc_os10g33210.1	108	263	126	551	421	768	1.60912	4.71321e-08	9.93046e-06		loc_os04g59190.1	126	204	160	91	87	87	-0.847291	0.00089465	0.0239117		loc_os03g45250.1	536	161	216	1977	1224	630	2.66124	1.83903e-06	0.000560973
loc_os01g37470.1	386	378	526	1170	983	1288	1.22042	4.50369e-08	9.5681e-06		loc_os06g06250.2	2065	1815	2600	1708	1361	1903	-0.343195	0.000896552	0.0239117		loc_os03g55240.1	154	91	67	386	256	258	2.00607	1.81435e-06	0.000560277
loc_os09g09570.1	417	258	358	128	82	211	-1.54588	4.44523e-08	9.52325e-06		loc_os06g16160.1	1721	1839	1798	1447	1179	1263	-0.429557	0.000893038	0.0239117		loc_os11g05740.1	260	169	192	22	32	23	-2.43599	1.80241e-06	0.000560277
loc_os11g07830.1	6030	6575	3708	11846	9632	19189	1.1146	3.6286e-08	7.83962e-06		loc_os09g15950.1	213	103	331	145	62	86	-1.09198	0.00089602	0.0239117		loc_os01g16146.1	738	519	602	1155	668	1700	1.24303	1.48639e-06	0.000473867
loc_os12g43640.1	429	581	212	1110	1234	1586	1.54617	3.53289e-08	7.69807e-06		loc_os11g47550.1	95	77	136	39	40	70	-1.00147	0.000894963	0.0239117		loc_os03g55770.1	163	19	44	1051	556	179	3.62886	1.49664e-06	0.000473867
loc_os02g29000.1	89	55	62	2	7	17	-3.21372	3.35557e-08	7.37473e-06		loc_os04g34630.1	4051	3732	4316	2824	2590	3639	-0.388901	0.000886787	0.0238269		loc_os08g37470.1	15	2	5	147	145	14	4.61496	1.45358e-06	0.000472186
loc_os04g46530.1	1063	1276	854	524	373	825	-1.11264	3.33745e-08	7.37473e-06		loc_os10g18099.1	594	1011	878	581	460	589	-0.574832	0.000883655	0.0237722		loc_os10g36980.1	66	35	41	154	172	154	2.33763	1.30224e-06	0.000428591
loc_os03g50130.1	4916	4770	5259	12800	7144	17789	1.08167	3.06468e-08	6.85358e-06		loc_os02g18930.1	1064	1257	1816	1074	834	1080	-0.414504	0.000881676	0.0237484		loc_os02g55900.1	40	4	8	403	113	53	3.92649	1.24678e-06	0.00041581
loc_os09g29560.1	2960	2130	2564	1338	731	1898	-1.20284	3.04432e-08	6.85358e-06		loc_os04g46750.1	4329	4757	5843	4300	3242	4512	-0.272852	0.000880806	0.0237484		loc_os06g34530.1	1	3	4	24	24	39	3.82799	1.23032e-06	0.00041581
loc_os11g05530.1	266	254	260	841	430	788	1.18049	2.37094e-08	5.39685e-06		loc_os02g48720.1	26152	25267	32772	34111	26986	42832	0.333056	0.000879433	0.0237469		loc_os07g09630.1	578	162	364	2770	1365	783	2.6749	8.1773e-07	0.000281143
loc_os05g38460.1	342	253	336	913	592	946	1.18617	1.95205e-08	4.48339e-06		loc_os05g40420.1	7690	6550	9444	9852	7849	11985	0.359525	0.000878195	0.023743		loc_os10g31560.1	71	16	26	273	49	238	2.55748	8.20512e-07	0.000281143
loc_os06g11520.1	5758	4314	4039	2757	1732	3602	-1.02488	1.32065e-08	3.06079e-06		loc_os05g49300.1	43	28	37	81	62	78	1.05992	0.000870957	0.0235766		loc_os03g51530.1	60	13	49	431	429	93	3.71547	7.47621e-07	0.000263384
loc_os08g04460.1	1072	1047	1055	2204	1831	3638	1.04897	9.17692e-09	2.14639e-06		loc_os08g13920.1	13565	12139	16422	12623	8925	9832	-0.382984	0.000861348	0.0233456		loc_os03g01320.1	259	181	156	560	467	546	1.88007	6.72853e-07	0.00024043
loc_os03g06520.1	307	456	387	1218	638	1805	1.40904	8.61612e-09	2.03388e-06		loc_os12g05680.1	2049	2567	2384	2013	1375	1746	-0.425912	0.00086117	0.0233456		loc_os07g37454.1	13	4	8	129	261	13	4.97409	6.55154e-07	0.000237498
loc_os03g20210.1	1016	1007	792	507	297	703	-1.13307	8.3661e-09	1.99332e-06		loc_os08g35860.1	1932	2386	1860	1747	1134	1152	-0.599755	0.0008576	0.0233023		loc_os03g19270.1	405	159	146	2245	2455	440	3.63665	6.21341e-07	0.000228553
loc_os01g21870.1	165	198	127	54	46	71	-1.70338	7.53711e-09	1.81275e-06		loc_os12g36220.1	571	486	694	458	364	354	-0.522548	0.000855113	0.0232638		loc_os01g45250.1	139	121	107	340	277	357	1.84559	5.92887e-07	0.000226559
loc_os09g09560.1	827	583	534	210	117	417	-1.65541	7.19244e-09	1.74632e-06		loc_os04g42140.1	4534	4477	6366	6434	4922	7188	0.310549	0.000851471	0.0231938		loc_os02g09720.1	1756	1459	1757	3558	1412	3923	1.09021	6.06863e-07	0.000226559
loc_os05g34325.1	1830	1896	1684	4422	2550	5548	0.978579	6.54206e-09	1.60369e-06		loc_os04g46880.1	3046	3476	4271	3264	2236	2728	-0.351805	0.000850565	0.0231938		loc_os11g10510.1	16737	9332	18403	59523	26118	31471	1.77451	6.03225e-07	0.000226559
loc_os10g38090.1	3145	2725	1489	6163	5466	8520	1.2824	5.70639e-09	1.41241e-06		loc_os06g04290.1	2412	2505	3020	3202	2639	4076	0.351088	0.000846433	0.0231145		loc_os05g39320.1	1212	298	452	8795	7195	1030	3.86492	5.24328e-07	0.000204922
loc_os12g02080.1	556	772	426	1427	1331	1848	1.22733	5.29585e-09	1.32365e-06		loc_os02g45520.1	238	223	259	192	118	147	-0.631279	0.000842774	0.023062		loc_os10g18820.1	1133	1015	1434	250	25	285	-2.6259	5.1691e-07	0.000204922
loc_os07g14490.1	836	686	356	198	118	347	-1.73606	5.00488e-09	1.26331e-06		loc_os12g03470.3	10042	12452	16097	11237	7919	9008	-0.403043	0.000843448	0.023062		loc_os05g05290.1	4	2	2	46	52	18	4.53176	3.80898e-07	0.000153668
loc_os03g13274.1	2179	1926	2047	4564	3444	5174	0.902831	4.68003e-09	1.19313e-06		loc_os03g37490.1	133	117	167	204	169	259	0.635357	0.000836352	0.0229258		loc_os09g27260.1	21	18	15	87	82	71	2.6601	3.39652e-07	0.000141361
loc_os03g53340.6	9	25	10	127	57	189	2.82888	4.07485e-09	1.04934e-06		loc_os03g60720.1	100	142	142	78	59	77	-0.809487	0.000835598	0.0229258		loc_os10g22070.1	114	78	95	226	194	330	1.80751	3.44741e-07	0.000141361
loc_os05g46840.1	42	57	20	163	165	243	2.10019	3.93283e-09	1.0231e-06		loc_os11g10980.1	987	1087	1374	1606	1096	1567	0.341652	0.000833455	0.0229042		loc_os02g55890.1	22669	8181	13915	96958	58865	31896	2.62639	3.30452e-07	0.000140095
loc_os02g40100.1	337	328	343	862	569	1101	1.10499	3.77859e-09	9.93108e-07		loc_os02g46990.1	682	621	822	943	698	1224	0.453345	0.00083124	0.0228723		loc_os08g08100.1	130	23	50	732	737	171	3.81162	3.09191e-07	0.000133341
loc_os10g28050.1	1670	1551	1056	3315	2977	3854	1.08596	3.57914e-09	9.50486e-07		loc_os12g02080.1	335	508	384	694	556	598	0.619172	0.000829888	0.0228641		loc_os05g07810.1	12	4	14	121	132	35	3.97408	2.7072e-07	0.000118798
loc_os11g08300.1	10047	8644	7336	18283	15789	21742	0.926084	3.5667e-09	9.50486e-07		loc_os01g42860.1	178	154	228	151	58	95	-0.865888	0.000825373	0.0227685		loc_os02g15020.1	4	2	1	63	46	16	4.73763	2.22736e-07	9.94873e-05
loc_os06g47910.1	109	82	46	282	214	457	1.7997	2.89731e-09	7.87218e-07		loc_os11g38050.1	560	518	649	406	336	499	-0.446345	0.000824335	0.0227685		loc_os06g39370.1	67	41	42	425	510	122	3.54837	2.04716e-07	9.3101e-05
loc_os09g04050.1	253	354	239	795	509	972	1.21638	2.90258e-09	7.87218e-07		loc_os02g17900.1	104	30	83	24	20	32	-1.49008	0.000817991	0.0226224		loc_os08g43850.1	226	134	120	48	10	45	-1.99146	1.97766e-07	9.16061e-05
loc_os01g41810.1	19	67	52	271	184	300	2.24136	2.52841e-09	7.00646e-07		loc_os02g40430.1	5695	5792	8019	5702	4251	5501	-0.291508	0.000812439	0.0224975		loc_os01g21120.1	714	143	281	5113	3001	826	3.61568	1.9108e-07	9.01789e-05
loc_os01g50160.1	4079	3593	3485	8820	5635	9389	0.890174	2.36637e-09	6.62948e-07		loc_os10g18760.1	1938	2573	4535	1646	1725	2145	-0.624189	0.000800551	0.0221966		loc_os12g39850.1	70	94	55	13	1	6	-3.32327	1.78274e-07	8.57534e-05
loc_os03g20949.1	1724	1244	1087	3409	2819	3714	1.12495	2.23403e-09	6.32827e-07		loc_os05g36050.1	290	232	322	411	309	463	0.515508	0.00079709	0.0221289		loc_os07g03790.1	90	54	63	15	7	13	-2.24451	1.67351e-07	8.20773e-05
loc_os08g08990.1	3291	2547	1204	620	389	1289	-1.86153	1.98105e-09	5.6747e-07		loc_os05g29710.1	884	910	1045	790	601	582	-0.481514	0.000796368	0.0221289		loc_os08g43210.1	51	26	26	537	231	70	3.49324	1.60716e-07	8.03999e-05
loc_os02g13510.1	2912	3577	3067	8565	4808	9245	1.02105	1.8035e-09	5.22483e-07		loc_os08g41400.1	217	192	282	299	311	387	0.582344	0.000776016	0.0215991		loc_os12g41980.1	437	238	292	140	54	114	-1.3351	1.56436e-07	7.98558e-05
loc_os01g11240.1	175	365	229	764	707	1123	1.56376	1.44956e-09	4.2477e-07		loc_os01g52790.1	113	129	126	217	149	206	0.658235	0.000770232	0.0214656		loc_os02g47190.1	391	268	361	154	59	141	-1.24454	1.30542e-07	6.80259e-05
loc_os04g01890.1	635	527	460	276	216	316	-1.19036	1.16674e-09	3.45869e-07		loc_os03g58430.1	5190	5426	6479	6706	5921	9289	0.388843	0.000765439	0.0213595		loc_os12g09540.1	641	165	545	7148	1868	1150	3.27371	1.24358e-07	6.61825e-05
loc_os07g37580.1	2301	2050	1894	4714	3743	5074	0.936164	9.97718e-10	2.99245e-07		loc_os04g46120.1	77	82	99	147	171	129	0.867288	0.000764978	0.0213595		loc_os10g38670.1	499	301	403	187	75	161	-1.20122	1.21689e-07	6.61697e-05
loc_os01g66120.1	608	1043	716	2108	2358	2684	1.44371	7.0369e-10	2.1357e-07		loc_os02g52930.1	3082	3420	4143	4926	4142	4250	0.37656	0.000759026	0.0212351		loc_os07g47620.1	74	10	19	688	540	84	4.44482	1.17175e-07	6.51312e-05
loc_os01g06640.1	521	587	550	1334	1184	1534	1.11142	6.48638e-10	2.01558e-07		loc_os01g58890.1	20778	21867	23737	19127	14834	19191	-0.291625	0.000755837	0.0211748		loc_os09g30490.1	56	13	31	252	824	124	4.6238	9.70313e-08	5.51601e-05
loc_os02g40840.1	782	1372	416	3394	3304	3454	1.86547	6.56205e-10	2.01558e-07		loc_os08g29510.1	39	53	62	25	15	21	-1.30048	0.000755896	0.0211748		loc_os12g07640.1	290	196	213	544	381	659	1.57937	6.60858e-08	3.85112e-05
loc_os01g34970.1	2376	1751	1787	6038	3394	5623	1.1428	5.86556e-10	1.8533e-07		loc_os11g04030.1	784	704	1093	661	470	728	-0.435338	0.000754172	0.0211748		loc_os10g01390.1	41	38	54	2	0	3	-4.51277	6.62049e-08	3.85112e-05
loc_os08g29570.1	622	609	437	1515	1016	2880	1.44857	5.88833e-10	1.8533e-07		loc_os02g18540.1	141	106	201	104	58	77	-0.862958	0.000747531	0.0210219		loc_os10g38590.1	371	249	242	639	329	866	1.40008	5.73483e-08	3.49867e-05
loc_os05g46480.1	124	177	155	484	501	525	1.57356	5.60162e-10	1.80769e-07		loc_os02g32030.1	26813	28511	36937	36690	30315	45444	0.323221	0.000745473	0.0209912		loc_os01g55510.1	104	52	76	585	176	196	2.37039	4.7172e-08	2.94978e-05
loc_os12g05860.1	934	690	535	186	154	430	-1.73	4.76826e-10	1.55849e-07		loc_os06g16420.1	806	662	1070	724	448	558	-0.511865	0.000742233	0.0209271		loc_os03g12030.1	236	178	252	639	537	719	1.95729	4.70722e-08	2.94978e-05
loc_os04g29580.1	4612	3409	3583	1702	805	2536	-1.47016	4.61317e-10	1.52738e-07		loc_os05g45270.1	901	960	1139	1212	1075	1564	0.395279	0.000738391	0.0208459		loc_os02g18540.1	272	241	258	100	32	92	-1.5498	4.25979e-08	2.80395e-05
loc_os08g28240.1	26	30	57	246	129	319	2.34598	3.7058e-10	1.2431e-07		loc_os08g01710.1	3302	4250	4410	3324	2481	3315	-0.360173	0.000736062	0.0208072		loc_os02g40710.1	221	131	203	462	294	520	1.59027	3.3878e-08	2.29024e-05
loc_os06g48010.1	360	424	406	1152	685	1414	1.2188	3.08112e-10	1.04733e-07		loc_os09g19820.1	4720	4332	6115	5805	5640	8710	0.451181	0.000735045	0.0208055		loc_os03g24430.1	9	7	11	53	74	70	3.42644	2.77597e-08	1.92876e-05
loc_os01g36590.1	433	358	374	1578	712	1289	1.40014	2.77099e-10	9.54644e-08		loc_os09g09570.1	109	129	186	90	46	94	-0.853844	0.000730595	0.0207065		loc_os01g45110.1	15	24	6	139	47	388	3.75239	2.57574e-08	1.87901e-05
loc_os02g35180.1	502	655	531	1649	1114	1546	1.16535	2.73283e-10	9.54393e-08		loc_os11g36450.1	130	129	171	217	177	240	0.599962	0.000726191	0.0206086		loc_os02g35490.1	3572	2594	2660	1259	562	1463	-1.13906	2.62925e-08	1.87901e-05
loc_os06g11130.1	657	1524	565	3421	2595	4914	1.80081	2.48198e-10	8.78827e-08		loc_os02g10690.1	724	692	949	1012	796	1347	0.445854	0.000721957	0.0205153		loc_os07g44110.1	1554	1173	1416	4045	1952	8848	2.06362	1.77939e-08	1.34872e-05
loc_os06g38580.1	199	205	130	641	358	1122	1.73543	1.29823e-10	4.66157e-08		loc_os01g63480.1	1346	1493	1574	1123	952	1265	-0.370707	0.000704384	0.0200422		loc_os02g45160.1	247	141	178	581	381	495	1.80545	1.65087e-08	1.32882e-05
loc_os11g29210.1	1678	1545	1495	831	483	1117	-1.19435	1.17008e-10	4.26143e-08		loc_os01g57350.2	1157	1308	1602	1226	752	1016	-0.410715	0.000691014	0.0196875		loc_os09g17910.1	63	36	35	173	55	183	1.87339	1.7e-08	1.32882e-05
loc_os12g05840.1	1065	574	543	220	213	321	-1.71082	8.28687e-11	3.06182e-08		loc_os12g10650.1	547	517	709	764	627	891	0.40296	0.000678846	0.0193663		loc_os09g31040.1	55	17	24	724	319	77	4.07037	1.65756e-08	1.32882e-05
loc_os07g28250.1	146	188	86	17	20	42	-2.60787	8.04152e-11	3.01486e-08		loc_os01g58970.1	2766	3764	3391	3042	1501	1971	-0.598915	0.000676301	0.0193191		loc_os09g29480.1	113	44	37	998	569	174	3.74615	1.48474e-08	1.28061e-05
loc_os01g73300.1	131	172	134	459	391	504	1.4576	6.40373e-11	2.43667e-08		loc_os01g52060.1	35	50	47	88	80	87	0.993905	0.000672122	0.0192728		loc_os05g10650.1	446	311	573	1599	1601	1767	2.41086	1.33231e-08	1.19018e-05
loc_os05g05940.1	1170	2737	2684	9631	7348	10355	1.84866	2.50581e-11	9.67928e-09		loc_os03g07170.1	85	81	105	140	121	182	0.743572	0.000673795	0.0192728		loc_os01g52900.1	30	7	7	330	325	49	4.79803	1.1837e-08	1.10041e-05
loc_os08g01940.1	1111	1339	862	2742	2291	3320	1.15884	2.13415e-11	8.37045e-09		loc_os06g23140.1	414	297	601	233	232	320	-0.678923	0.000672916	0.0192728		loc_os07g41350.1	2398	1330	2027	9293	5923	4884	2.29565	1.18782e-08	1.10041e-05
loc_os07g44140.1	1948	1476	1638	4057	3521	5462	1.16915	1.88572e-11	7.51166e-09		loc_os01g37750.1	20	25	30	60	72	46	1.33251	0.00066628	0.0191335		loc_os05g15530.1	259	183	213	1495	1266	645	2.95468	7.64956e-09	7.65354e-06
loc_os06g43930.1	1097	1047	1090	2452	2569	3904	1.27159	1.50288e-11	6.08164e-09		loc_os01g58740.2	1450	1370	1728	1968	1609	1973	0.32701	0.00066276	0.0190576		loc_os02g52930.1	2940	2211	2912	7139	3475	5934	1.37637	5.37442e-09	5.60126e-06
loc_os12g16290.1	453	397	387	1270	785	1245	1.21455	1.09833e-11	4.51627e-09		loc_os11g02080.1	3216	3655	3413	2876	2165	2270	-0.462514	0.000661546	0.019048		loc_os03g22170.1	391	171	256	2947	3332	809	3.8631	5.33732e-09	5.60126e-06
loc_os01g05150.1	16	24	10	128	83	212	2.85089	6.95998e-12	2.90881e-09		loc_os01g05150.1	19	40	41	95	59	68	1.19371	0.000657583	0.018959		loc_os01g40560.1	1350	1064	1207	136	134	315	-2.26038	4.51997e-09	5.27705e-06
loc_os01g43710.1	1042	1120	886	2463	1771	2837	1.01907	6.47551e-12	2.75144e-09		loc_os09g21370.1	221	288	327	413	568	378	0.796528	0.000653445	0.0188648		loc_os07g14470.1	177	168	178	21	6	44	-2.70799	4.64139e-09	5.27705e-06
loc_os06g21820.1	1049	1547	1657	4916	3165	6542	1.54001	2.45408e-12	1.06041e-09		loc_os01g11760.1	249	213	288	327	298	530	0.648831	0.000649557	0.0187775		loc_os08g05770.1	5	3	2	38	21	68	3.96651	4.03367e-09	5.04471e-06
loc_os03g03200.2	196	228	149	633	620	679	1.60785	2.07904e-12	9.13846e-10		loc_os01g32460.1	226	160	347	102	144	115	-0.91819	0.00064746	0.0187418		loc_os01g24030.1	12	4	11	136	244	54	4.85483	2.30738e-09	3.08468e-06
loc_os07g03580.1	71	135	52	445	278	860	2.3717	1.9515e-12	8.72836e-10		loc_os07g03200.1	195	279	215	182	73	113	-0.912961	0.000637936	0.0184908		loc_os10g26700.1	146	33	81	1975	2120	234	4.87689	2.34314e-09	3.08468e-06
loc_os04g41160.1	329	372	246	1029	633	1107	1.34817	1.72261e-12	7.84218e-10		loc_os10g18820.1	704	765	1491	264	418	450	-1.27567	0.00063686	0.0184843		loc_os09g21370.1	133	55	65	457	316	306	2.61176	7.64303e-10	1.12456e-06
loc_os06g38080.1	95	84	212	904	917	744	2.54589	1.58607e-12	7.35185e-10		loc_os10g36703.1	1181	902	1645	921	653	982	-0.500745	0.000633011	0.0183972		loc_os05g48700.1	107	50	88	2409	1914	232	4.88615	1.66409e-10	2.60149e-07
loc_os05g08640.1	387	439	412	1233	796	1375	1.24765	1.19114e-12	5.6235e-10		loc_os11g34440.1	28	51	29	76	89	81	1.22964	0.000631827	0.0183874		loc_os01g61160.1	675	585	579	1628	780	1640	1.44053	1.43341e-10	2.39026e-07
loc_os09g29310.1	125	183	88	521	363	795	1.87007	1.01399e-12	4.8775e-10		loc_os10g31560.1	51	55	111	114	116	173	0.964411	0.000630157	0.0183634		loc_os03g08900.1	65	27	46	190	75	210	2.08864	7.98355e-11	1.49908e-07
loc_os03g03440.1	130	157	95	419	415	565	1.70644	8.76968e-13	4.2995e-10		loc_os09g11460.1	2945	2946	3498	2819	1965	2630	-0.312287	0.000622625	0.0181683		loc_os05g39310.1	155	47	67	3720	2602	249	5.29984	8.3905e-11	1.49908e-07
loc_os02g44500.1	2515	2879	2611	6655	5823	7713	1.15591	7.01932e-13	3.50883e-10		loc_os11g02150.1	1961	1994	2444	1893	1380	1729	-0.319536	0.000619343	0.0180968		loc_os10g10540.1	317	295	253	54	16	76	-2.37398	5.97222e-11	1.24486e-07
loc_os05g49290.2	2620	3010	2593	7934	4627	9842	1.21549	3.82333e-13	1.94944e-10		loc_os03g08720.1	1938	2455	2115	1285	1381	1717	-0.536905	0.000618153	0.0180864		loc_os07g48830.1	144	91	80	18	6	13	-2.7952	5.26716e-11	1.1977e-07
loc_os03g24430.1	5	3	3	94	61	103	4.34965	2.83879e-13	1.47698e-10		loc_os03g50450.1	507	496	532	671	577	838	0.466992	0.000614581	0.0180062		loc_os02g37190.1	11534	8565	7329	3349	887	2395	-1.82909	3.42881e-11	8.57648e-08
loc_os10g26570.1	2259	1687	2076	5964	4099	7136	1.29824	2.10217e-13	1.11651e-10		loc_os08g42960.1	1151	1200	1428	1066	769	1093	-0.338598	0.000610977	0.0179248		loc_os07g44440.1	361	246	134	1293	599	1177	2.38733	2.36642e-11	6.57679e-08
loc_os05g44770.1	2772	2360	1115	7491	6437	10946	1.81769	1.70082e-13	9.2257e-11		loc_os07g40550.1	5135	5719	7279	5064	3998	5336	-0.290235	0.000608838	0.0178862		loc_os03g22020.1	185	134	137	474	350	691	2.11348	1.41442e-11	4.42237e-08
loc_os01g07420.1	1880	2322	1828	5322	3745	6003	1.12393	1.4414e-13	7.9885e-11		loc_os01g37110.1	707	813	1062	672	497	727	-0.406186	0.000602992	0.0177813		loc_os11g04860.1	39	22	26	207	50	163	2.49819	7.3828e-12	2.63808e-08
loc_os02g36870.1	1314	1273	1310	3908	2363	4137	1.20182	1.37242e-13	7.77523e-11		loc_os07g02440.1	728	730	758	600	454	467	-0.510069	0.00060445	0.0177813		loc_os12g41970.1	199	139	116	28	6	25	-2.70895	5.87571e-12	2.44948e-08
loc_os02g50710.1	251	444	306	1233	885	1434	1.62916	1.07602e-13	6.23456e-11		loc_os07g28250.1	278	190	350	129	129	206	-0.772728	0.000602273	0.0177813		loc_os01g58860.1	229	108	196	2062	771	667	3.10124	3.48236e-12	1.74208e-08
loc_os09g30160.1	292	524	276	1329	1226	1633	1.77641	7.79248e-14	4.62004e-11		loc_os08g33479.1	535	398	821	337	253	471	-0.681034	0.000603985	0.0177813		loc_os07g23570.1	9	11	0	340	82	673	5.86973	1.20081e-14	7.50897e-11
loc_os09g35790.1	397	504	462	1398	1068	1540	1.36284	7.2641e-14	4.40931e-11		loc_os07g15880.1	2995	2978	3501	3784	3330	5212	0.406866	0.000600953	0.0177748		loc_os01g27210.1	54	52	76	394	158	592	2.86487	2.18525e-15	1.82199e-11
loc_os12g36850.1	476	1166	339	3825	2658	5081	2.3588	5.49426e-14	3.41636e-11		loc_os11g04070.1	736	767	869	1021	813	1401	0.467295	0.000597728	0.0177035		loc_os01g42380.1	85	73	70	830	334	402	3.11006	1.1372e-17	1.42225e-13
loc_os05g02200.1	33	69	41	276	267	300	2.40619	4.6749e-14	2.97955e-11		loc_os07g07790.1	1695	1592	1966	2038	2275	2706	0.468807	0.000593406	0.0176215		loc_os01g42370.1	14	15	10	1390	262	1755	6.55399	6.41003e-40	1.60334e-35
loc_os02g11070.1	219	250	121	723	823	980	1.95916	3.63678e-14	2.37734e-11		loc_os02g37320.1	310	316	306	236	144	226	-0.612954	0.000594147	0.0176215
loc_os04g37670.1	584	450	562	1599	1276	2103	1.43215	3.62339e-14	2.37734e-11		loc_os02g10070.1	3314	3726	5175	5576	3977	5489	0.344829	0.000591391	0.0175878
loc_os02g10070.1	4834	5116	4537	11875	8651	14059	1.0546	8.67078e-15	5.9744e-12		loc_os07g48460.1	3847	4496	4540	6056	6345	5374	0.52544	0.000590088	0.0175731
loc_os02g09720.1	1951	2005	1525	5146	3505	5628	1.1878	7.46038e-16	5.2832e-13		loc_os07g49150.1	6145	6631	7881	8366	6873	9216	0.28071	0.000583801	0.0174098
loc_os08g31410.7	1280	1146	1229	3346	2754	4196	1.29703	5.89288e-16	4.29237e-13		loc_os08g13800.1	62	37	84	22	20	28	-1.3309	0.000582279	0.0173883
loc_os07g06830.1	116	187	74	719	490	745	2.20066	4.60205e-16	3.45072e-13		loc_os09g30330.1	416	354	513	584	451	755	0.509653	0.000575595	0.0172124
loc_os12g05870.1	3252	1848	1710	639	487	950	-1.9213	2.54642e-16	1.96723e-13		loc_os11g40690.1	672	836	1108	425	535	664	-0.619709	0.000566812	0.0169731
loc_os08g35600.1	139	113	138	554	371	700	1.83598	1.49341e-16	1.18978e-13		loc_os03g48080.1	6196	6054	7192	8148	6416	8594	0.283811	0.000565571	0.0169593
loc_os07g39720.1	64	109	90	408	500	603	2.35874	7.497e-17	6.16544e-14		loc_os08g44340.1	3052	2886	3983	3895	3611	5047	0.384003	0.000565514	0.0169593
loc_os12g05880.1	3077	1933	1390	676	426	694	-2.01775	2.82461e-17	2.40035e-14		loc_os11g34460.1	474	557	625	712	694	798	0.461449	0.000564969	0.0169593
loc_os05g50100.1	85	132	69	444	387	675	2.20405	1.40215e-17	1.23263e-14		loc_os02g12800.1	2619	2470	3502	3621	2794	4349	0.360556	0.000563048	0.0169539
loc_os10g39100.1	121	211	189	968	569	1215	2.16339	2.77303e-18	2.52484e-15		loc_os03g05290.1	27687	31594	36740	27867	21674	27172	-0.284638	0.000558615	0.0168438
loc_os01g53810.1	737	715	662	2086	1551	2642	1.36532	4.05023e-19	3.82431e-16		loc_os02g07490.1	3297	3434	4822	4793	3810	5981	0.375569	0.000555219	0.0167647
loc_os12g07640.1	403	607	430	1760	1440	2272	1.73372	1.76281e-19	1.7285e-16		loc_os12g41680.1	1018	975	1319	899	703	915	-0.355137	0.000550187	0.0166359
loc_os08g14600.1	34	75	46	382	276	456	2.6472	1.59036e-19	1.62179e-16		loc_os06g34180.1	88	77	171	21	55	44	-1.35577	0.00054935	0.0166337
loc_os01g23970.1	65	75	45	411	241	472	2.39351	2.40445e-20	2.55413e-17		loc_os11g18670.1	58	41	53	102	91	97	0.971286	0.000548426	0.016629
loc_os02g11859.1	48	46	57	314	265	392	2.48717	1.2646e-20	1.40173e-17		loc_os03g10090.1	15	12	6	27	34	59	1.85489	0.000538876	0.0163879
loc_os10g07229.1	3124	3295	2840	8543	7005	11332	1.34041	6.94362e-21	8.04639e-18		loc_os04g44120.1	134	194	138	238	324	269	0.891177	0.000539703	0.0163879
loc_os08g07690.1	495	342	194	1991	1879	2448	2.46617	8.96117e-22	1.08789e-18		loc_os08g33740.1	817	567	995	1075	910	1400	0.548759	0.000539721	0.0163879
loc_os01g08090.1	1276	1192	918	3966	3080	5146	1.65374	3.13418e-26	3.99514e-23		loc_os05g02770.1	1343	1634	1755	1261	1040	1207	-0.390612	0.000539654	0.0163879
loc_os02g39330.1	170	333	131	1545	1559	2426	2.95567	7.28489e-27	9.77479e-24		loc_os10g42040.1	43	42	56	66	106	120	1.1178	0.00053659	0.0163845
loc_os07g46920.1	81	129	85	592	645	1108	2.79451	4.47337e-27	6.33578e-24		loc_os08g10550.1	2433	3018	2943	2345	1763	2005	-0.424779	0.000530041	0.0162073
loc_os07g44110.1	3024	2743	3176	13830	8425	17154	1.90506	1.45047e-27	2.17519e-24		loc_os03g06520.1	284	294	295	670	388	366	0.730262	0.000528523	0.0161837
loc_os03g20970.2	65	60	42	398	390	516	2.79876	1.01821e-27	1.62239e-24		loc_os10g07010.1	19	28	25	42	65	72	1.37156	0.000526921	0.0161574
loc_os08g42590.1	2233	2207	2198	8108	5747	9229	1.5943	4.20374e-28	7.14467e-25		loc_os04g38950.1	629	368	619	672	745	1311	0.783052	0.000523615	0.0160788
loc_os01g45250.1	506	517	337	2142	1704	2619	2.0678	1.81123e-31	3.29824e-28		loc_os05g08390.1	482	598	596	425	285	456	-0.505746	0.000517707	0.0159199
loc_os03g55240.1	114	142	98	878	739	886	2.66007	8.97167e-35	1.75941e-31		loc_os12g37840.1	12145	13731	15774	12405	8839	12077	-0.291163	0.000517346	0.0159199
loc_os07g07320.1	308	450	373	2251	1815	2543	2.36049	6.07664e-35	1.29098e-31		loc_os03g08920.1	516	574	606	420	365	382	-0.497325	0.000512524	0.0158053
loc_os05g45410.1	68	53	37	799	982	734	3.89538	1.11719e-36	2.58925e-33		loc_os05g31910.2	166	209	172	310	274	277	0.689192	0.000507662	0.0156776
loc_os03g08170.1	1081	1364	933	5694	5009	6971	2.2139	9.83031e-39	2.50614e-35		loc_os01g59550.1	1695	1598	2826	1622	1056	1541	-0.486226	0.000503585	0.0155738
loc_os11g37700.1	7428	5625	6340	39514	24761	39787	2.21811	6.48248e-39	1.83627e-35		loc_os10g11500.1	22082	24535	21989	18094	14935	15828	-0.460349	0.00050181	0.0155411
loc_os06g13190.1	324	389	406	2341	1966	3728	2.61971	2.14657e-39	6.84058e-36		loc_os05g50230.1	28	37	48	94	60	77	1.07314	0.000498613	0.0154776
loc_os07g33780.1	1273	1216	784	6338	4756	7489	2.32283	2.1739e-40	7.91734e-37		loc_os04g56500.1	283	304	358	231	178	232	-0.52455	0.000499048	0.0154776
loc_os02g47650.1	142	125	121	1074	1101	1220	2.97468	4.25334e-42	1.80724e-38		loc_os04g53350.1	3395	3027	4044	4294	3585	5428	0.378428	0.000494519	0.0153811
loc_os04g55980.1	6	18	15	536	322	480	4.90103	1.88406e-44	9.60642e-41		loc_os01g04620.2	657	882	845	572	477	616	-0.485356	0.000490692	0.015284
loc_os07g23570.1	30	27	13	844	740	1070	5.07072	5.12241e-77	3.26477e-73		loc_os10g40530.1	5815	4143	5698	6365	6448	9842	0.561587	0.00048841	0.0152347
loc_os01g42380.1	206	302	119	7662	6420	7521	4.9659	4.23948e-89	3.60271e-85		loc_os04g55850.1	5179	5919	6927	5318	3845	5112	-0.302117	0.000481856	0.0150519
loc_os06g03930.1	1301	1043	856	18919	21571	25863	4.22346	1.3875e-96	1.76864e-92		loc_os01g71624.5	40	32	42	107	71	65	1.1312	0.000480864	0.0150426
loc_os01g42370.1	208	205	112	37189	23835	32255	7.30509	1.69903e-265	4.33152e-261		loc_os05g06310.1	8024	8488	9606	10401	9210	14616	0.416441	0.000479861	0.0150329
											loc_os01g11120.1	2063	2183	2744	1985	1559	1911	-0.314943	0.000476291	0.0149497
											loc_os03g49260.1	3535	3529	3723	2801	2398	2961	-0.372026	0.000476516	0.0149497
											loc_os08g39370.1	951	697	988	738	329	601	-0.659201	0.000476183	0.0149497
											loc_os11g14050.1	4334	5704	6975	4402	3666	4325	-0.402873	0.000461253	0.0145338
											loc_os11g40410.1	824	722	1153	654	515	741	-0.453782	0.000460602	0.0145338
											loc_os07g08340.1	1145	1043	1504	1510	1340	1995	0.43336	0.000457055	0.0144435
											loc_os06g36560.1	3398	3308	4434	3241	2186	3264	-0.327866	0.000456164	0.0144363
											loc_os07g05880.1	2796	2715	3661	2362	2076	2601	-0.334475	0.00045356	0.0143749
											loc_os06g04070.1	9077	9519	9794	7516	6255	8042	-0.352303	0.000445837	0.0141508
											loc_os05g33570.1	2789	2579	2748	3711	4283	3639	0.578454	0.000431954	0.0137474
											loc_os04g50950.1	1316	1295	1664	1114	852	1287	-0.362703	0.000432495	0.0137474
											loc_os04g38310.1	571	585	654	757	690	1038	0.485912	0.000423496	0.0135029
											loc_os12g01370.1	654	530	747	873	678	1307	0.583418	0.000423213	0.0135029
											loc_os03g12150.1	457	448	459	340	274	268	-0.593866	0.000422112	0.0135029
											loc_os12g41510.1	401	330	547	359	167	209	-0.765267	0.00042356	0.0135029
											loc_os12g38010.1	19317	19279	24245	17949	13547	19401	-0.27219	0.000418815	0.0134305
											loc_os12g05990.1	102	107	141	81	45	52	-0.939089	0.000410946	0.0131977
											loc_os01g04840.1	45	97	97	32	14	44	-1.40056	0.000410298	0.0131964
											loc_os02g47600.1	424	375	492	597	460	683	0.460342	0.000409387	0.0131866
											loc_os04g12980.1	821	851	1081	1195	987	1238	0.356051	0.000407189	0.0131353
											loc_os10g38580.1	711	628	907	610	450	503	-0.476882	0.00040591	0.0131136
											loc_os08g36480.1	618	844	1028	555	531	545	-0.545261	0.000401002	0.0129743
											loc_os09g23820.1	947	1348	1023	882	576	629	-0.652283	0.00039368	0.0127564
											loc_os01g59990.1	5292	5120	6663	7074	5684	9734	0.423673	0.000390207	0.0126781
											loc_os07g44440.1	429	408	285	1032	462	602	0.877839	0.000390679	0.0126781
											loc_os02g44080.1	11315	9866	18829	9340	7725	10127	-0.490832	0.000389628	0.0126781
											loc_os08g44830.1	1325	1489	1626	1306	875	1061	-0.423711	0.000385676	0.0125721
											loc_os02g17880.1	463	177	450	137	173	197	-1.04188	0.000384153	0.0125413
											loc_os05g02520.1	2217	2916	3020	2166	1722	1642	-0.510888	0.000378815	0.0123856
											loc_os03g26910.1	1323	1227	1488	1054	846	1153	-0.372578	0.000375942	0.0123103
											loc_os02g36110.1	15	14	15	46	31	48	1.525	0.000371125	0.0121709
											loc_os05g33430.1	219	217	270	362	242	579	0.749785	0.000370707	0.0121709
											loc_os11g20040.1	278	535	530	265	232	279	-0.740101	0.000370769	0.0121709
											loc_os04g45900.1	1275	1689	1889	1333	813	1304	-0.468723	0.00035706	0.0117629
											loc_os04g37550.1	395	572	620	746	775	769	0.593433	0.000355735	0.0117373
											loc_os05g50100.1	176	81	149	218	202	384	0.999722	0.000355742	0.0117373
											loc_os08g25710.1	337	577	571	380	214	175	-0.905351	0.000350962	0.0116149
											loc_os05g05620.1	614	1003	769	474	479	475	-0.697402	0.000347619	0.0115218
											loc_os12g21798.1	5325	4954	6878	7343	5564	9473	0.411353	0.000343558	0.0114284
											loc_os03g60820.1	1080	1114	1548	1006	695	1069	-0.398567	0.000344173	0.0114284
											loc_os08g31980.1	2578	3247	2527	2176	1613	1792	-0.563403	0.000344272	0.0114284
											loc_os08g06190.1	246	263	330	213	151	165	-0.622603	0.000341321	0.0113826
											loc_os01g65920.1	2919	4158	3853	2806	2258	2550	-0.48431	0.000337562	0.0112746
											loc_os01g33869.1	1129	1563	1723	1234	805	1035	-0.487	0.000336328	0.0112507
											loc_os05g16930.1	5932	8212	8412	6174	4441	5893	-0.418427	0.000332835	0.011151
											loc_os01g02139.1	1015	867	1465	846	665	793	-0.482259	0.000329971	0.0110721
											loc_os08g32520.1	1525	1756	1932	1554	975	1240	-0.440824	0.00032081	0.0107814
											loc_os04g44670.1	1750	2152	2076	1622	1242	1419	-0.448927	0.000313472	0.0105511
											loc_os10g27190.1	3354	3582	4015	4647	3617	5194	0.32484	0.000311029	0.0104852
											loc_os03g44890.1	645	511	716	819	717	1099	0.524325	0.000307743	0.0103905
											loc_os05g05680.1	4116	3800	4332	3492	2356	3450	-0.380874	0.000304381	0.010293
											loc_os02g47420.1	644	624	829	967	748	951	0.386978	0.000301934	0.0102262
											loc_os09g09560.1	202	176	318	124	92	173	-0.79774	0.000297857	0.0101039
											loc_os02g48200.1	713	607	1108	530	427	630	-0.559874	0.000296255	0.0100653
											loc_os06g43780.1	263	277	337	192	175	198	-0.588002	0.000294283	0.0100139
											loc_os08g35710.1	1387	1137	1584	1849	1427	2068	0.410532	0.000292984	0.00998537
											loc_os03g22180.1	3412	3954	4421	4823	4157	6417	0.415515	0.000289599	0.00988673
											loc_os08g40790.1	2001	2095	2838	3084	2316	3040	0.326886	0.000289634	0.00988673
											loc_os02g01890.1	1609	2592	2125	1554	1150	1467	-0.576656	0.000285907	0.00979027
											loc_os05g45050.1	532	527	647	743	614	912	0.443089	0.000283015	0.00970655
											loc_os03g60840.1	986	1077	867	802	480	493	-0.713669	0.000280247	0.00962683
											loc_os11g44560.1	3959	4731	5444	3979	2936	4037	-0.333805	0.000279194	0.00960587
											loc_os03g04970.1	2133	2263	2991	3063	2521	4068	0.421087	0.000276132	0.0095156
											loc_os05g12320.1	227	134	295	85	84	151	-0.990278	0.000270903	0.00935023
											loc_os09g24900.1	1009	1059	1372	1448	1188	1759	0.39087	0.000268844	0.00930378
											loc_os09g25760.1	2595	2722	3012	2463	1642	2239	-0.369739	0.000269128	0.00930378
											loc_os11g05240.1	460	748	751	470	305	471	-0.625779	0.00026594	0.00922294
											loc_os03g13050.1	153	233	221	82	119	63	-1.10755	0.000265314	0.00921596
											loc_os06g09350.1	2227	2469	2623	2042	1580	1871	-0.380356	0.000264519	0.00920306
											loc_os01g16960.1	2976	2723	3639	4124	3002	4452	0.34013	0.000263969	0.00919868
											loc_os09g20990.1	11936	12852	16881	12428	8647	10760	-0.346215	0.000263859	0.00919868
											loc_os03g09970.2	1711	1997	2638	1706	1349	1548	-0.409445	0.000263114	0.00919838
											loc_os08g32160.1	859	967	960	636	605	685	-0.493948	0.00026203	0.00917527
											loc_os12g41970.1	51	41	54	18	15	19	-1.4557	0.000261977	0.00917527
											loc_os02g21460.1	3721	3174	4690	4489	4863	6785	0.528158	0.000260962	0.00916746
											loc_os01g39990.1	23	17	17	42	57	59	1.51533	0.000258201	0.00908517
											loc_os03g27260.1	6171	6371	7688	8438	6783	11531	0.426843	0.000257353	0.00907003
											loc_os03g03320.1	215	259	305	441	337	356	0.589213	0.000256364	0.00904986
											loc_os02g57720.1	18287	18032	22434	17140	12533	13340	-0.40702	0.000255677	0.00904032
											loc_os11g02240.1	2742	3218	3629	2785	1900	2024	-0.475494	0.000251293	0.00889981
											loc_os04g55600.1	2463	3713	3433	2472	1873	1701	-0.622457	0.000250184	0.008875
											loc_os04g40150.1	1831	2514	2803	1980	1360	1706	-0.463711	0.000245283	0.00871538
											loc_os01g70210.1	848	841	1206	1214	1100	1450	0.429584	0.000242229	0.00862097
											loc_os07g38130.1	1734	1443	2146	2357	1829	2837	0.43325	0.000241396	0.00860545
											loc_os12g44220.1	235	199	257	310	360	398	0.681295	0.000241205	0.00860545
											loc_os04g57330.1	1035	1125	1406	998	744	907	-0.387238	0.000241036	0.00860545
											loc_os01g10870.1	23	22	17	57	55	52	1.43712	0.000237665	0.00852418
											loc_os03g46180.1	67	79	54	155	181	105	1.1995	0.000237939	0.00852418
											loc_os01g13560.1	483	746	636	494	288	324	-0.732006	0.000234401	0.00842523
											loc_os01g50750.1	226	248	237	412	370	330	0.689931	0.000231068	0.0083192
											loc_os11g07120.2	1115	1448	1602	1154	812	968	-0.466524	0.000230496	0.00831242
											loc_os12g07310.1	163	174	162	198	318	429	0.960851	0.000229567	0.00829883
											loc_os10g17650.1	2237	2886	2917	2218	1563	2119	-0.419669	0.000229737	0.00829883
											loc_os07g26640.1	847	851	993	734	560	621	-0.452585	0.00022709	0.00823059
											loc_os02g52850.1	630	710	854	527	453	593	-0.438415	0.00022664	0.00822803
											loc_os03g44140.1	185	359	353	216	108	111	-1.00822	0.00022593	0.00821598
											loc_os06g44034.1	705	557	735	512	332	516	-0.53596	0.000225562	0.00821598
											loc_os11g36150.1	434	418	564	372	259	350	-0.49343	0.000225432	0.00821598
											loc_os05g41550.5	1007	892	1569	837	566	916	-0.537037	0.000222573	0.00813479
											loc_os02g34940.1	727	698	1057	982	1053	1697	0.636812	0.00021544	0.00788737
											loc_os02g56600.1	830	1199	926	766	501	488	-0.729185	0.000213551	0.00783139
											loc_os01g07870.1	1108	1056	1430	1689	1269	1565	0.373523	0.000209869	0.00772317
											loc_os01g66120.1	1117	1295	1217	1784	1497	1659	0.478293	0.000210244	0.00772317
											loc_os10g01470.1	505	590	599	422	318	439	-0.496857	0.000210087	0.00772317
											loc_os05g32380.1	793	976	1099	769	583	669	-0.462843	0.000209129	0.00772142
											loc_os11g39160.1	259	247	363	211	155	164	-0.662123	0.000207475	0.00767341
											loc_os11g42960.1	3803	3970	4668	3394	2815	3502	-0.318603	0.000206105	0.00763572
											loc_os03g58110.1	1587	1191	1801	1137	931	1103	-0.48614	0.000205317	0.00761953
											loc_os09g23620.1	372	399	395	280	213	280	-0.569308	0.000204833	0.0076146
											loc_os03g18600.1	1967	2420	2377	1562	1488	1696	-0.469512	0.000204257	0.00760622
											loc_os08g07950.1	299	309	433	279	145	216	-0.67199	0.000201373	0.00751172
											loc_os05g06990.1	1929	2108	2361	1764	1383	1765	-0.347242	0.000200417	0.00748889
											loc_os06g36390.1	54	100	30	13	15	22	-1.89811	0.000199873	0.00748145
											loc_os08g01940.1	1003	1255	1213	1689	1331	1618	0.449769	0.000198946	0.00745961
											loc_os10g32550.1	9130	9010	12055	12474	10159	16238	0.397504	0.000195815	0.00735491
											loc_os04g15920.1	1837	1583	2133	1242	1228	1428	-0.460983	0.000193558	0.00728273
											loc_os08g36760.1	165	158	192	223	259	377	0.777861	0.000192795	0.00726662
											loc_os10g34940.1	83	82	118	129	155	250	0.962809	0.000192271	0.00725947
											loc_os05g48740.1	421	465	362	161	238	258	-0.887615	0.000191505	0.00724317
											loc_os09g39650.3	883	948	1193	1260	1487	1505	0.559972	0.000186221	0.0070556
											loc_os01g43460.2	1433	1841	1970	1461	1029	1215	-0.464624	0.000184878	0.00701922
											loc_os02g05692.1	3229	3750	4183	3120	2422	2770	-0.384547	0.000183703	0.00701922
											loc_os02g48210.1	2819	3262	3872	2524	2175	2828	-0.360079	0.000184815	0.00701922
											loc_os04g54190.3	2395	2578	2915	2002	1639	2352	-0.36624	0.000184938	0.00701922
											loc_os10g06630.1	360	380	443	287	220	300	-0.519352	0.000184492	0.00701922
											loc_os11g05740.1	135	48	103	34	35	31	-1.46987	0.000183947	0.00701922
											loc_os12g34890.1	343	296	555	628	448	686	0.611081	0.000182423	0.00699717
											loc_os07g07860.1	299	241	319	332	512	665	0.865716	0.000181405	0.00697047
											loc_os08g37660.1	143	165	195	105	57	115	-0.84431	0.000178583	0.00687419
											loc_os06g15420.1	1818	1671	2623	2714	2094	3291	0.447441	0.000177619	0.00684923
											loc_os08g39330.1	1765	1198	2083	1099	980	1215	-0.564689	0.000176885	0.00683305
											loc_os05g22940.1	10607	9241	14469	14402	12295	18815	0.450621	0.000176386	0.00682593
											loc_os01g05830.1	525	559	664	482	304	434	-0.492222	0.000175525	0.00680471
											loc_os01g11240.1	1124	1169	1533	2043	1641	1549	0.509574	0.0001737	0.00674604
											loc_os03g20210.1	363	396	552	337	229	302	-0.551669	0.000170858	0.00664756
											loc_os01g23970.1	40	96	55	125	149	161	1.22717	0.00017008	0.00662917
											loc_os05g27940.1	4927	5245	6530	6812	5794	9003	0.405381	0.000168813	0.0065916
											loc_os05g15230.1	125	149	215	95	70	101	-0.830691	0.000165015	0.00645492
											loc_os09g38800.1	2450	2197	3544	2001	1526	2305	-0.445958	0.000164542	0.00644801
											loc_os11g03600.1	317	354	489	211	180	316	-0.676147	0.000162301	0.0063717
											loc_os02g11070.1	689	679	771	1439	865	912	0.616582	0.000161723	0.00636053
											loc_os11g03300.1	244	270	268	497	344	364	0.654155	0.000159996	0.00630403
											loc_os02g52000.1	503	620	524	749	725	1031	0.626564	0.000158667	0.00626301
											loc_os10g20120.1	130	162	245	96	69	119	-0.872975	0.000158666	0.00626301
											loc_os02g44630.1	36700	37808	47589	37117	23538	28523	-0.418958	0.000158018	0.00626017
											loc_os01g73170.1	1088	1025	1525	961	748	840	-0.45988	0.000156843	0.00622497
											loc_os10g10130.1	361	223	270	190	127	122	-0.940852	0.000156463	0.00622125
											loc_os04g30660.1	62	98	102	41	33	40	-1.15721	0.000154081	0.00613781
											loc_os02g51110.1	75726	102099	104500	73648	59108	72955	-0.418408	0.000152756	0.0060962
											loc_os02g50730.1	307	269	349	513	387	432	0.565572	0.00015116	0.00604501
											loc_os11g05290.1	140	83	136	216	186	225	0.843755	0.000151195	0.00604501
											loc_os06g14750.1	8328	10221	11777	8534	6401	7451	-0.39444	0.000150335	0.00603286
											loc_os03g06330.1	2055	2061	2428	1935	1243	1692	-0.401706	0.000149837	0.006024
											loc_os04g42270.2	9142	9193	11548	12122	10627	17113	0.446591	0.000149128	0.00600661
											loc_os02g09490.1	9235	10142	13041	8821	7147	9301	-0.314513	0.000148679	0.00599968
											loc_os01g14990.1	29	30	21	86	54	65	1.36501	0.000146297	0.00591693
											loc_os09g21000.1	3689	4040	5596	3880	2492	3004	-0.461939	0.000146356	0.00591693
											ChrSy.fgenesh.mRNA.21	925	904	1251	750	566	891	-0.446462	0.000145531	0.00591507
											loc_os06g24490.1	315	373	390	226	221	201	-0.68151	0.000145765	0.00591507
											loc_os04g58720.1	949	1018	1174	1370	1090	1578	0.392855	0.000144367	0.00589071
											loc_os06g41120.1	763	700	876	638	441	451	-0.573688	0.000144622	0.00589071
											loc_os05g26660.1	90	71	105	162	113	204	0.871266	0.000142898	0.00585305
											loc_os07g12720.1	83	56	69	113	138	169	1.05188	0.000143158	0.00585305
											loc_os06g05440.1	1220	1798	1144	990	700	691	-0.79209	0.000142998	0.00585305
											loc_os06g41880.1	410	534	560	396	247	342	-0.584467	0.000142423	0.00585305
											loc_os06g12410.1	776	994	893	1473	1271	1187	0.60469	0.000136139	0.00561372
											loc_os07g12250.1	3062	3108	3798	4351	3397	6453	0.528043	0.00013627	0.00561372
											loc_os03g25330.1	13808	12636	18221	12049	9577	12608	-0.339346	0.000135587	0.00560686
											loc_os09g15365.1	1124	1309	1905	1068	798	1147	-0.476714	0.000131024	0.0054285
											loc_os07g37040.1	1062	1506	1372	993	754	882	-0.551671	0.000130041	0.00539808
											loc_os11g42200.1	160	111	151	160	346	408	1.17781	0.000129651	0.00539218
											loc_os10g23090.1	542	507	691	423	343	449	-0.47716	0.000128872	0.00537009
											loc_os07g38810.1	86	79	95	136	133	201	0.88602	0.000127566	0.00532587
											loc_os01g11840.1	41	56	98	22	21	23	-1.48232	0.000127015	0.00531311
											loc_os10g21910.1	5942	7002	9344	10197	8980	9693	0.43649	0.000125058	0.00524134
											loc_os05g06460.1	1247	1009	1561	1645	1464	2590	0.610374	0.000124176	0.00523966
											loc_os02g55720.1	80	41	82	34	15	12	-1.70132	0.000124777	0.00523966
											loc_os04g52600.1	3076	3025	3885	2975	1938	2544	-0.389551	0.00012475	0.00523966
											loc_os10g17260.1	434	551	567	402	260	370	-0.564487	0.000124463	0.00523966
											loc_os11g46210.1	253	231	318	488	269	480	0.642585	0.000123432	0.0052236
											loc_os06g46500.1	2180	1614	2448	2783	2356	3841	0.553869	0.000122939	0.00521291
											loc_os10g39350.1	64	49	97	106	203	155	1.25914	0.000122669	0.00521163
											loc_os06g49500.3	2837	3212	3378	2745	1824	2240	-0.442872	0.000122069	0.00519631
											loc_os05g34770.1	6780	6883	9209	9393	7826	10904	0.340274	0.00011939	0.00509226
											loc_os01g24690.1	6628	6565	8507	9014	7556	12526	0.452894	0.000116312	0.00497072
											loc_os08g41290.1	578	623	688	768	908	1134	0.620248	0.000115901	0.00496295
											loc_os11g06750.1	9417	9084	12184	12817	10479	16874	0.420582	0.000114778	0.00493295
											loc_os07g46080.1	271	203	364	137	149	174	-0.801569	0.000114973	0.00493295
											loc_os03g20420.1	15307	20472	24902	16326	12102	14444	-0.451551	0.000112876	0.00486217
											loc_os01g18744.1	10668	11816	14838	9715	8425	10301	-0.343028	0.000112219	0.00484349
											loc_os01g68730.1	7686	7945	9823	7407	5562	6714	-0.330993	0.000109687	0.00474364
											loc_os01g54910.1	2000	2012	2428	2731	2241	3578	0.435577	0.000108024	0.00468103
											loc_os08g33200.1	3827	4977	5596	3960	2886	3216	-0.472509	0.000107414	0.00466394
											loc_os04g56920.1	311	413	413	205	225	243	-0.705827	0.000105521	0.00459089
											loc_os08g04460.1	791	947	949	1783	985	1262	0.60159	0.000102284	0.00445901
											loc_os01g74110.1	1746	2549	2478	1858	1145	1249	-0.639605	0.000101873	0.00445901
											loc_os10g32570.1	258	294	331	217	128	204	-0.664514	0.000102264	0.00445901
											loc_os11g11780.1	1246	1304	2316	919	675	1329	-0.690042	0.000101968	0.00445901
											loc_os08g08960.1	975	897	1202	796	610	559	-0.593277	0.000101038	0.00444034
											loc_os12g26690.1	125	146	189	235	293	256	0.848749	9.69935e-05	0.00427126
											loc_os04g03870.1	836	873	1009	563	571	712	-0.514697	9.57316e-05	0.00422425
											loc_os06g37224.1	222	253	258	438	397	338	0.730706	9.49527e-05	0.00419842
											loc_os04g57030.1	30	42	52	15	8	11	-1.82759	9.4435e-05	0.00418405
											loc_os02g30190.1	810	1055	1046	744	528	741	-0.506952	8.83956e-05	0.00392448
											loc_os03g45420.1	590	586	647	455	366	415	-0.525796	8.54659e-05	0.00380218
											loc_os10g32990.1	297	394	376	245	193	200	-0.703621	8.43278e-05	0.00375925
											loc_os06g50920.1	1989	2528	3251	2095	1456	1910	-0.463397	8.41187e-05	0.00375765
											loc_os03g04890.1	400	460	584	366	212	356	-0.60256	8.16858e-05	0.00365649
											loc_os05g46430.1	4140	4220	5246	5602	4875	7585	0.441099	8.03184e-05	0.00360271
											loc_os04g51510.1	202	165	222	299	245	397	0.702114	7.73832e-05	0.00347824
											loc_os04g57550.1	1223	1289	1502	1870	1449	1774	0.38041	7.72855e-05	0.00347824
											loc_os07g06830.1	100	103	86	148	181	242	1.00911	7.69187e-05	0.00347824
											loc_os03g25360.1	215	189	231	154	79	75	-1.01801	7.72549e-05	0.00347824
											loc_os04g51580.1	547	640	713	472	334	508	-0.505378	7.68841e-05	0.00347824
											loc_os09g19800.1	2532	2739	3624	3378	4433	5624	0.658878	7.5148e-05	0.0034131
											loc_os02g12690.1	1887	2102	2875	1653	1452	1814	-0.426294	7.43153e-05	0.00338236
											loc_os12g44360.2	11536	14468	14796	11686	7750	9554	-0.464956	7.42055e-05	0.00338236
											loc_os08g43550.1	4833	5753	5110	4017	3058	4001	-0.4843	7.38605e-05	0.00337754
											loc_os11g14544.2	11610	13182	14287	11276	7847	8914	-0.445329	7.38983e-05	0.00337754
											loc_os01g12190.1	16	16	33	61	52	62	1.49698	7.29719e-05	0.0033493
											loc_os09g02180.1	106	161	161	83	61	61	-1.01841	7.18231e-05	0.00330356
											loc_os02g57540.1	5854	6340	7542	8224	7124	11838	0.490042	7.07312e-05	0.00326024
											loc_os10g01480.1	648	680	618	491	297	462	-0.635858	7.06071e-05	0.00326024
											loc_os11g46860.1	251	123	366	131	92	85	-1.18824	7.06881e-05	0.00326024
											loc_os03g09980.1	4734	6316	10627	4055	3831	4994	-0.670855	6.85332e-05	0.00317918
											loc_os12g15680.1	904	893	1130	1529	1374	1243	0.561802	6.80746e-05	0.00316467
											loc_os01g72430.1	1320	1488	1828	1963	1684	2386	0.420019	6.75999e-05	0.00315309
											loc_os06g48960.1	504	670	745	895	748	1025	0.51522	6.76802e-05	0.00315309
											loc_os04g12010.2	2835	2893	3431	2542	1999	2399	-0.362119	6.72324e-05	0.00314572
											loc_os03g62490.1	704	773	831	1124	786	1320	0.500999	6.66864e-05	0.00312691
											loc_os05g34520.1	115	154	234	64	64	105	-1.05202	6.4612e-05	0.00303621
											loc_os04g50680.1	163	178	235	252	332	398	0.834028	6.39895e-05	0.00301348
											loc_os01g45720.1	864	808	1014	685	481	745	-0.466466	6.35018e-05	0.00299701
											loc_os01g61860.1	1952	1855	2543	2757	2168	3236	0.397655	6.22399e-05	0.00294385
											loc_os04g52640.1	5487	6440	9079	5800	3815	5105	-0.466872	6.22137e-05	0.00294385
											loc_os12g08170.1	661	642	815	938	775	1198	0.489906	6.14866e-05	0.00292095
											loc_os06g13220.1	224	315	273	540	344	433	0.718058	6.05552e-05	0.00288301
											loc_os06g38580.1	127	148	148	205	217	322	0.84627	5.762e-05	0.0027493
											loc_os02g36870.1	1380	1709	1655	2194	1978	2334	0.493252	5.61998e-05	0.00268744
											loc_os07g08300.2	425	404	583	363	238	248	-0.686569	5.57384e-05	0.00267126
											loc_os05g05940.1	1560	1785	1817	2274	2277	2577	0.509503	5.3903e-05	0.00259316
											loc_os10g39680.1	783	610	790	916	1096	1481	0.718644	5.39893e-05	0.00259316
											loc_os08g41730.1	234	252	235	419	336	374	0.676457	5.32666e-05	0.00256982
											loc_os03g20730.1	353	351	376	497	495	616	0.61113	5.28977e-05	0.0025577
											loc_os01g15340.1	1663	1548	1603	1247	940	980	-0.575179	5.18667e-05	0.00251345
											loc_os01g37000.1	11357	15356	10933	8646	7124	7126	-0.693475	5.13711e-05	0.002495
											loc_os11g35310.1	989	1081	1314	849	712	894	-0.420616	5.1081e-05	0.00248647
											loc_os05g32760.1	425	421	553	626	549	784	0.525205	5.00022e-05	0.00243943
											loc_os11g14190.1	914	844	1070	1274	1014	1440	0.430387	4.855e-05	0.00237392
											loc_os07g41980.1	169	213	260	150	77	118	-0.868271	4.85473e-05	0.00237392
											loc_os07g07990.1	4746	5821	4991	3590	3129	3811	-0.537448	4.82799e-05	0.0023714
											loc_os02g14110.1	1918	1855	2761	2751	2551	3462	0.476352	4.73376e-05	0.00233326
											loc_os09g31486.1	4327	4685	5613	6363	4870	7703	0.400226	4.73961e-05	0.00233326
											loc_os02g49520.1	879	879	965	1429	1344	1210	0.600893	4.66298e-05	0.002306
											loc_os08g37874.1	324	336	332	481	449	564	0.62189	4.54516e-05	0.00225287
											loc_os10g22980.3	1169	1532	1689	1144	856	981	-0.515541	4.53276e-05	0.00225186
											loc_os02g26700.1	5826	5924	8448	5239	3932	5817	-0.389628	4.51621e-05	0.00224878
											loc_os07g42520.1	1382	1269	1805	1191	887	968	-0.500184	4.46787e-05	0.00222983
											loc_os02g09990.1	25	17	30	56	62	75	1.47788	4.42446e-05	0.00221325
											loc_os12g13550.1	14	4	16	30	43	74	2.16467	4.35736e-05	0.00218472
											loc_os08g02410.1	3522	3834	4182	4930	4188	6373	0.451029	4.32157e-05	0.00217179
											loc_os08g02710.1	15	16	12	46	37	61	1.753	4.28708e-05	0.00215946
											loc_os11g37940.1	627	830	897	1041	1057	1308	0.582195	4.14259e-05	0.00209153
											loc_os11g30910.1	438	342	620	271	238	319	-0.702636	4.0764e-05	0.00206291
											loc_os05g12450.1	99	94	114	176	146	210	0.824866	4.00498e-05	0.0020315
											loc_os03g63390.1	730	765	889	567	503	561	-0.503362	3.79219e-05	0.00192807
											loc_os01g66840.1	275	238	359	164	146	203	-0.720869	3.73424e-05	0.00190306
											loc_os08g32120.1	2210	2146	2964	1973	1495	2017	-0.375677	3.69463e-05	0.00188731
											loc_os07g01310.1	910	922	1021	780	529	650	-0.515365	3.66507e-05	0.00187662
											loc_os01g69980.1	1502	1385	1708	1267	905	1112	-0.452436	3.51773e-05	0.00180543
											loc_os06g30030.1	209	239	214	436	315	341	0.748403	3.46033e-05	0.00178019
											loc_os06g37560.1	3979	4051	4897	3585	2813	3325	-0.370817	3.37883e-05	0.00174238
											loc_os01g45990.1	1914	1697	2978	1634	1052	1623	-0.56875	3.30397e-05	0.00170784
											loc_os07g44130.1	159	105	164	302	193	261	0.847753	3.29213e-05	0.00170578
											loc_os08g44220.1	4595	5459	6545	3053	2744	4867	-0.608292	3.21347e-05	0.00166901
											loc_os06g06850.1	732	990	1243	712	545	672	-0.569127	3.19123e-05	0.00166143
											loc_os03g42830.1	716	880	1023	563	385	729	-0.622724	3.08027e-05	0.00160752
											loc_os05g45230.1	130	109	157	349	277	177	1.08785	3.03936e-05	0.00158999
											loc_os04g44300.1	454	508	531	706	600	798	0.526616	2.99696e-05	0.00157159
											loc_os02g53750.1	874	997	1096	829	464	643	-0.595987	2.86548e-05	0.00150629
											loc_os01g54870.1	4597	4810	5735	6436	5313	8133	0.422563	2.81422e-05	0.00148293
											loc_os09g29310.1	166	176	185	267	272	324	0.752468	2.72311e-05	0.00143841
											loc_os09g33680.1	2126	2259	2361	3295	2637	3062	0.44813	2.67103e-05	0.00141434
											loc_os07g10420.2	712	780	1018	651	370	629	-0.581095	2.65102e-05	0.00140718
											loc_os05g38270.1	1455	1787	1697	1306	832	1219	-0.542853	2.62613e-05	0.00139738
											loc_os08g28240.1	14	27	20	88	76	42	1.81911	2.6101e-05	0.00139227
											loc_os02g08010.1	4747	5482	6172	4597	3385	4204	-0.392928	2.58389e-05	0.00138168
											loc_os02g16540.1	480	493	583	403	270	363	-0.557826	2.57235e-05	0.00137891
											loc_os10g02380.1	154	141	146	226	223	366	0.904367	2.52596e-05	0.00135739
											loc_os08g20730.1	2433	3521	3851	2528	1782	2054	-0.579757	2.51106e-05	0.00135273
											loc_os04g51390.1	630	669	760	455	428	478	-0.552293	2.5008e-05	0.00135056
											loc_os12g44030.1	366	391	566	293	247	275	-0.64122	2.48777e-05	0.00134687
											loc_os01g66544.1	1145	1358	1308	857	772	928	-0.541628	2.39909e-05	0.0013021
											loc_os08g34280.1	3537	3282	4531	3029	2417	2889	-0.39945	2.36408e-05	0.00128632
											loc_os03g42259.1	2095	2255	2176	1717	1211	1234	-0.620717	2.35538e-05	0.00128481
											loc_os01g59930.1	3047	3451	3978	4419	4199	5224	0.447745	2.3013e-05	0.00125847
											loc_os11g02440.1	711	704	791	1154	873	1022	0.500088	2.22299e-05	0.00121872
											loc_os08g24790.1	851	669	707	1335	1401	1087	0.830982	2.14569e-05	0.00117931
											loc_os06g34120.1	1452	1085	1610	1908	1678	2615	0.611942	2.11247e-05	0.001164
											loc_os12g43530.1	12	19	33	66	42	97	1.718	2.01643e-05	0.00111391
											loc_os03g20720.1	621	538	747	876	880	992	0.581648	2.00235e-05	0.00110896
											loc_os06g02520.1	151	173	204	269	244	337	0.726982	1.96829e-05	0.00109456
											loc_os07g23390.1	280	196	204	359	378	566	0.951096	1.97008e-05	0.00109456
											loc_os06g48510.1	1136	1037	1264	929	623	697	-0.579699	1.97132e-05	0.00109456
											loc_os03g10620.1	6305	7948	6746	5454	3760	4118	-0.633918	1.85575e-05	0.00103836
											loc_os04g09540.1	262	304	262	189	116	138	-0.888022	1.83137e-05	0.00102736
											loc_os04g37990.1	2451	3173	2665	2141	1391	1454	-0.712146	1.75447e-05	0.000986778
											loc_os02g20970.1	1284	1180	1539	1818	1581	1888	0.44571	1.72899e-05	0.000974969
											loc_os06g47740.1	206	282	418	152	151	153	-0.911815	1.7158e-05	0.00097005
											loc_os03g40540.1	610	652	839	1242	728	1058	0.555181	1.70956e-05	0.000969164
											loc_os06g41010.1	12320	11716	13827	10717	7697	9404	-0.414269	1.70693e-05	0.000969164
											loc_os08g40940.1	4136	4962	4624	3757	2377	2770	-0.603864	1.70976e-05	0.000969164
											loc_os08g01120.1	662	1060	868	614	394	408	-0.844276	1.68931e-05	0.000965129
											loc_os01g68720.1	9820	11179	13249	8689	7544	9026	-0.392345	1.67501e-05	0.000959482
											loc_os11g37900.1	736	1050	889	1484	1397	1358	0.708811	1.64804e-05	0.000946535
											loc_os01g68900.1	311	353	364	184	182	237	-0.73412	1.64565e-05	0.000946535
											loc_os06g48500.1	1975	2127	1821	1519	978	1006	-0.742021	1.57195e-05	0.000907633
											loc_os04g50020.1	169	160	199	323	335	270	0.879495	1.55752e-05	0.000901702
											loc_os01g54480.1	2771	2957	3777	2585	1955	2644	-0.365095	1.52189e-05	0.000885516
											loc_os01g68020.1	3446	4120	4063	2940	2391	2738	-0.492455	1.52549e-05	0.000885516
											loc_os12g26510.1	127	116	139	231	257	217	0.946628	1.48647e-05	0.000867505
											loc_os01g41430.1	34	26	38	106	89	65	1.46867	1.47526e-05	0.000863288
											loc_os01g54890.1	73	86	122	149	183	219	1.03927	1.45918e-05	0.000856183
											loc_os05g08620.1	280	222	330	188	125	136	-0.849567	1.45814e-05	0.000856183
											loc_os02g54640.1	362	360	417	193	210	260	-0.73779	1.44755e-05	0.000854408
											loc_os12g02800.1	410	335	420	252	197	262	-0.684055	1.44828e-05	0.000854408
											loc_os01g21310.1	64	62	83	142	154	131	1.09935	1.41067e-05	0.000836887
											loc_os05g33380.1	9677	9264	12235	13527	11421	19389	0.53666	1.41087e-05	0.000836887
											loc_os02g08100.1	11961	11368	13837	10292	7891	10127	-0.359637	1.39233e-05	0.000830426
											loc_os06g39520.2	1061	923	1254	1546	1227	1562	0.459663	1.34957e-05	0.000807137
											loc_os04g37790.1	484	496	593	784	694	752	0.550852	1.32017e-05	0.000793814
											loc_os11g29210.1	736	833	1241	680	443	674	-0.601806	1.32363e-05	0.000793814
											loc_os10g41999.1	609	643	814	923	996	1097	0.605263	1.30817e-05	0.000788897
											loc_os01g43320.1	104	101	113	194	177	197	0.878002	1.27469e-05	0.000770853
											loc_os04g47930.1	1891	2332	2373	1797	1041	1130	-0.706632	1.26237e-05	0.000765534
											loc_os01g28790.1	756	756	838	503	460	594	-0.55989	1.20288e-05	0.000731502
											loc_os03g07350.1	682	939	907	545	460	602	-0.619947	1.1933e-05	0.000727715
											loc_os11g34720.1	270	262	472	194	136	85	-1.19003	1.18081e-05	0.000722125
											loc_os07g46920.1	33	53	41	142	115	80	1.458	1.16514e-05	0.000714551
											loc_os03g04680.1	87	112	212	73	27	31	-1.59121	1.14513e-05	0.000704268
											loc_os12g43640.1	909	1045	1161	1379	1343	1640	0.530887	1.1314e-05	0.000697801
											loc_os08g44590.1	1710	1698	2933	1344	1068	1588	-0.608412	1.10537e-05	0.00068369
											loc_os08g29570.1	1381	1148	1225	1852	1552	2502	0.663561	1.0255e-05	0.000636104
											loc_os09g28160.1	169	152	207	275	238	407	0.830492	1.02195e-05	0.000635715
											loc_os01g59180.1	224	226	255	380	379	379	0.741545	9.79328e-06	0.000610954
											loc_os03g28300.1	12675	15661	18511	12894	8445	9453	-0.563548	9.76707e-06	0.000610954
											loc_os06g12310.1	1988	1762	2909	1587	1198	1678	-0.528836	9.02002e-06	0.000565967
											loc_os08g37180.1	133	115	119	210	211	261	0.925279	8.90104e-06	0.000560121
											loc_os03g26930.1	355	322	508	240	201	154	-0.921697	8.78125e-06	0.000554229
											loc_os07g33280.1	789	733	1010	648	469	614	-0.510404	8.78189e-06	0.000554229
											loc_os03g06200.1	1537	1553	1711	2212	1745	2543	0.461119	8.65067e-06	0.00054914
											loc_os03g20970.2	133	119	135	219	232	248	0.898807	8.57326e-06	0.00054914
											loc_os01g36220.1	379	437	519	272	240	322	-0.637688	8.59696e-06	0.00054914
											loc_os06g09920.1	295	388	434	209	200	236	-0.743053	8.62712e-06	0.00054914
											loc_os10g39300.1	984	940	1041	621	596	715	-0.580918	8.64814e-06	0.00054914
											loc_os10g37400.1	730	601	723	1342	947	966	0.696932	8.27238e-06	0.000532918
											loc_os01g06660.1	519	805	836	1298	999	1088	0.696205	8.16477e-06	0.000527551
											loc_os06g05070.1	369	411	488	310	212	271	-0.642551	8.07654e-06	0.000523408
											loc_os07g03770.1	911	821	1089	744	472	682	-0.545211	8.06592e-06	0.000523408
											loc_os03g51459.1	150	180	204	294	263	311	0.746232	7.82664e-06	0.000510259
											loc_os04g46140.1	177	265	211	369	437	420	0.960539	7.75433e-06	0.000507068
											loc_os02g49060.1	1757	2138	2305	1513	1259	1286	-0.563869	7.2534e-06	0.000475744
											loc_os01g07420.1	1892	1803	2480	2697	2375	3067	0.445084	7.21847e-06	0.000474888
											loc_os10g25780.2	8911	6578	10485	12301	10227	16634	0.624729	7.17588e-06	0.000473521
											loc_os05g19000.1	405	501	503	285	247	331	-0.674985	7.11541e-06	0.000470962
											loc_os10g23820.1	1049	1115	1210	643	710	656	-0.690095	7.05274e-06	0.000468242
											loc_os02g47650.1	170	116	203	322	275	280	0.899411	7.02154e-06	0.0004676
											loc_os06g06000.1	719	1081	1145	608	551	565	-0.715701	6.87598e-06	0.000459316
											loc_os08g02700.1	267	341	339	639	383	520	0.72435	6.52141e-06	0.000436975
											loc_os03g50130.1	4652	4906	5930	6787	5265	7584	0.374448	6.30597e-06	0.000423847
											loc_os04g56990.1	2747	3681	3463	2486	1798	1910	-0.640889	6.08567e-06	0.00041031
											loc_os10g28080.1	802	483	795	977	1425	1535	0.985767	6.03238e-06	0.000408637
											loc_os01g22670.1	2930	2100	5639	1303	999	1413	-1.44369	6.04203e-06	0.000408637
											loc_os04g07110.1	154	153	162	65	42	100	-1.17877	5.95386e-06	0.000405198
											loc_os03g07510.1	203	161	278	370	271	537	0.904524	5.9263e-06	0.000404591
											loc_os05g24650.1	2324	2595	2862	2043	1606	1913	-0.447423	5.88804e-06	0.000404301
											loc_os07g10590.1	214	265	266	149	121	115	-0.909932	5.90343e-06	0.000404301
											loc_os02g40840.1	701	736	891	1157	1049	1095	0.555953	5.75651e-06	0.000397012
											loc_os12g05870.1	432	287	560	274	125	227	-1.00773	5.76042e-06	0.000397012
											loc_os02g10030.1	267	297	290	116	134	184	-0.943976	5.58129e-06	0.000387124
											loc_os11g03730.2	7664	8811	11844	7677	5333	6601	-0.483152	5.54827e-06	0.000386067
											loc_os12g15505.1	261	265	324	196	130	150	-0.801059	5.49415e-06	0.000383531
											loc_os03g15960.1	200	275	236	140	103	112	-0.973505	5.21524e-06	0.000365235
											loc_os09g39020.1	271	217	427	534	435	540	0.784449	5.15121e-06	0.000361919
											loc_os04g54200.1	811	800	1059	1210	1012	1482	0.509691	5.04236e-06	0.000355421
											loc_os11g24140.1	21316	25558	29344	19897	11630	10362	-0.822013	4.97636e-06	0.000351911
											loc_os03g45280.1	9105	8715	9886	6895	5895	6973	-0.451336	4.78369e-06	0.000339392
											loc_os02g37250.1	21686	23439	28165	19615	15600	20941	-0.347246	4.56563e-06	0.000324983
											loc_os01g03100.1	418	453	486	705	597	688	0.59067	4.43583e-06	0.000317104
											loc_os03g41330.1	1385	1698	1595	973	942	905	-0.683258	4.44034e-06	0.000317104
											loc_os01g61044.2	425	626	565	323	280	308	-0.787428	4.37627e-06	0.000314599
											loc_os01g58240.1	6583	9020	11301	5579	5003	6672	-0.586424	4.08316e-06	0.000294503
											loc_os01g48990.1	2263	2701	2958	2155	1449	1891	-0.498151	3.97239e-06	0.000287468
											loc_os04g20280.2	292	292	376	500	502	506	0.710396	3.90128e-06	0.000283993
											loc_os05g37190.1	37	34	26	146	92	69	1.68284	3.91129e-06	0.000283993
											loc_os04g37710.1	1341	1296	1700	2260	1587	1992	0.466135	3.85483e-06	0.000281779
											loc_os01g22370.1	11319	14349	17388	10598	8481	11127	-0.465771	3.75181e-06	0.000275175
											loc_os06g24704.1	5103	6335	7749	4924	3789	4731	-0.466915	3.74681e-06	0.000275175
											loc_os06g39120.1	1860	2005	2513	3155	3322	3020	0.644373	3.72452e-06	0.000275032
											loc_os06g13680.1	14661	15108	18496	13166	10458	13319	-0.346942	3.71078e-06	0.000274953
											loc_os08g09800.1	508	565	726	326	326	434	-0.6789	3.6993e-06	0.000274953
											loc_os03g01700.1	59605	74503	84663	57768	43596	51146	-0.477313	3.67015e-06	0.000273811
											loc_os12g27350.1	272	519	328	175	154	171	-1.1377	3.61085e-06	0.000270316
											loc_os05g41180.1	1023	956	1106	1486	1153	1786	0.54141	3.56481e-06	0.000268769
											loc_os06g11520.1	2517	2095	3167	1708	1113	2090	-0.642706	3.5778e-06	0.000268769
											loc_os08g10080.1	182	179	217	99	94	99	-0.938823	3.56661e-06	0.000268769
											loc_os10g38340.1	707	1133	983	1925	1352	1471	0.783107	3.51436e-06	0.000266772
											loc_os12g44020.1	2225	2118	2718	1801	1467	1850	-0.424511	3.29123e-06	0.000250711
											loc_os01g56420.1	1352	1610	1746	1169	938	1108	-0.511083	3.26501e-06	0.00024959
											loc_os03g03370.1	575	501	588	332	316	337	-0.715017	3.22038e-06	0.000247047
											loc_os04g04390.1	2386	3238	3355	2132	1743	1959	-0.577825	3.20453e-06	0.000247047
											loc_os05g30680.1	287	380	363	210	164	208	-0.792934	3.21731e-06	0.000247047
											loc_os01g24420.1	746	874	819	616	366	437	-0.764159	3.18092e-06	0.000246635
											loc_os05g05670.1	894	822	1115	747	457	567	-0.643648	3.06117e-06	0.000238201
											loc_os02g44490.1	188	173	195	311	450	355	1.0797	3.00934e-06	0.00023501
											loc_os01g56030.1	3716	4387	4061	2744	2377	2959	-0.561947	2.9942e-06	0.000234672
											loc_os02g51680.1	1221	1465	1447	1069	671	950	-0.602351	2.75784e-06	0.00021693
											loc_os04g01510.1	1118	877	1262	719	590	786	-0.599502	2.72408e-06	0.000215708
											loc_os06g47750.1	1120	1464	1614	1044	760	855	-0.616332	2.73237e-06	0.000215708
											loc_os12g11980.1	45	35	51	86	115	135	1.41655	2.65867e-06	0.000211427
											loc_os10g28050.1	1263	1317	1630	1891	1620	2553	0.558494	2.63079e-06	0.000209979
											loc_os05g47780.1	1939	2178	2531	1806	1267	1571	-0.482427	2.57627e-06	0.000206387
											loc_os03g05640.1	1029	921	1367	808	476	809	-0.638817	2.45154e-06	0.000197122
											loc_os09g17329.1	3680	3372	4834	3221	2176	2671	-0.518007	2.41178e-06	0.000195268
											loc_os10g07556.1	808	860	1512	757	324	463	-1.00062	2.41948e-06	0.000195268
											loc_os03g53360.1	197	313	239	429	604	524	1.11914	2.33783e-06	0.000190091
											loc_os02g54180.1	3492	4446	4868	3337	2410	2999	-0.51346	2.04437e-06	0.000166855
											loc_os06g01860.1	388	312	540	273	155	237	-0.863069	1.98267e-06	0.000162429
											loc_os01g41810.1	71	75	87	215	191	131	1.26958	1.92535e-06	0.000158922
											loc_os02g44654.2	157	218	163	353	380	344	1.04651	1.91923e-06	0.000158922
											loc_os10g34930.1	1070	1018	983	1464	1841	2001	0.832226	1.92271e-06	0.000158922
											loc_os07g26630.1	6994	7310	8866	6136	4515	4720	-0.547592	1.93253e-06	0.000158922
											loc_os11g37960.1	3260	3002	3617	2580	1976	2466	-0.460318	1.90284e-06	0.000158887
											loc_os07g45290.1	552	834	657	400	316	412	-0.835719	1.86278e-06	0.000156143
											loc_os06g35480.1	341	396	348	607	524	641	0.734315	1.78405e-06	0.000150123
											loc_os01g58960.1	907	857	953	677	243	398	-1.05209	1.75473e-06	0.000148231
											loc_os11g34110.1	191	234	375	137	117	110	-1.05886	1.6525e-06	0.00014014
											loc_os10g40830.1	382	366	476	269	213	261	-0.679824	1.57856e-06	0.000134394
											loc_os01g38180.1	161	140	187	307	210	460	1.01118	1.56368e-06	0.000134238
											loc_os06g36450.1	895	1190	1162	758	573	599	-0.711695	1.56673e-06	0.000134238
											loc_os11g04350.1	1916	2695	3437	1771	1422	1789	-0.636491	1.57054e-06	0.000134238
											loc_os10g22050.1	11425	9172	11471	7805	5810	8113	-0.53946	1.45673e-06	0.000125998
											loc_os01g48570.1	303	288	313	546	470	475	0.762527	1.37943e-06	0.00011979
											loc_os08g35600.1	214	240	282	425	391	394	0.770817	1.37649e-06	0.00011979
											loc_os05g15170.1	257	277	256	122	118	158	-0.964237	1.18636e-06	0.000103854
											loc_os01g71340.1	98	96	146	250	181	209	0.962328	1.13433e-06	9.97013e-05
											loc_os07g41850.1	98	116	84	29	33	35	-1.59432	1.0862e-06	9.58591e-05
											loc_os03g62480.1	190	162	233	325	335	360	0.859317	1.05702e-06	9.36653e-05
											loc_os10g38470.1	92	108	147	227	188	227	0.939195	9.23282e-07	8.21494e-05
											loc_os11g08200.1	400	649	636	336	259	298	-0.873533	8.66494e-07	7.74139e-05
											loc_os07g40860.1	167	204	164	417	495	307	1.25544	8.48718e-07	7.61391e-05
											loc_os01g27230.1	253	234	284	139	99	168	-0.904327	8.26805e-07	7.44811e-05
											loc_os01g63210.1	436	376	650	1371	625	840	0.989476	8.20979e-07	7.42644e-05
											loc_os11g18730.1	2416	2556	2739	2014	1443	1687	-0.554016	8.01013e-07	7.27614e-05
											loc_os02g41860.2	15641	18810	21413	14420	11259	13133	-0.482099	7.93713e-07	7.24013e-05
											loc_os11g15040.4	961	1219	1350	893	431	648	-0.823804	7.67408e-07	7.02971e-05
											loc_os04g13210.1	300	266	344	441	541	655	0.899873	7.21496e-07	6.63716e-05
											loc_os11g06180.1	1298	1151	1541	1034	619	894	-0.623479	6.60785e-07	6.10453e-05
											loc_os03g02860.1	742	779	858	594	400	471	-0.670068	6.39187e-07	5.93024e-05
											loc_os01g20980.1	1143	1341	1434	854	770	761	-0.666462	6.10305e-07	5.68657e-05
											loc_os02g32770.1	234	152	235	332	434	530	1.11416	5.99224e-07	5.6074e-05
											loc_os05g07280.1	1690	1521	2111	1179	1043	1329	-0.538527	5.88125e-07	5.52736e-05
											loc_os02g52730.1	5227	6313	7343	4842	3553	3891	-0.574792	5.79316e-07	5.46824e-05
											loc_os08g10300.1	3922	6516	6492	3700	2755	3316	-0.750848	5.73346e-07	5.43552e-05
											loc_os04g52900.1	14020	13840	19367	22096	17626	21774	0.429648	5.54859e-07	5.28333e-05
											loc_os11g14140.1	3259	4205	3328	5842	6543	6456	0.846858	5.2519e-07	5.03285e-05
											loc_os01g52410.1	644	717	701	361	350	480	-0.763274	5.26235e-07	5.03285e-05
											loc_os05g38460.1	283	331	365	508	441	595	0.693943	5.00819e-07	4.83235e-05
											loc_os02g56770.1	189	294	248	524	507	426	1.04997	4.75641e-07	4.60989e-05
											loc_os02g51930.1	128	103	100	176	308	439	1.50988	4.20469e-07	4.09345e-05
											loc_os02g32690.2	1182	1342	1635	2695	1757	1960	0.664938	4.00249e-07	3.91415e-05
											loc_os04g03796.1	10171	9510	14163	7080	6820	6471	-0.660883	3.80301e-07	3.7359e-05
											loc_os08g31410.7	451	413	621	758	627	862	0.642913	3.70567e-07	3.66529e-05
											loc_os06g50940.1	1135	1225	1365	831	640	986	-0.57568	3.71425e-07	3.66529e-05
											loc_os07g06860.1	272	359	267	137	132	137	-1.11654	3.66479e-07	3.64966e-05
											loc_os11g30560.1	420	467	415	870	707	701	0.839347	3.17922e-07	3.18069e-05
											loc_os04g37670.1	628	677	820	1100	793	1329	0.624976	3.12338e-07	3.13929e-05
											loc_os08g02030.1	34	31	27	81	95	108	1.66225	3.00675e-07	3.03612e-05
											loc_os07g17330.1	891	951	1132	1677	1057	1606	0.568289	2.88694e-07	2.92876e-05
											loc_os12g38300.1	151324	151521	205883	139966	92715	124343	-0.474496	2.81488e-07	2.86906e-05
											loc_os05g49290.2	3644	4440	4949	6542	5415	6232	0.525994	2.76336e-07	2.82984e-05
											loc_os07g14490.1	607	611	1414	417	213	465	-1.21302	2.70302e-07	2.78116e-05
											loc_os01g74450.1	3670	4368	6180	3330	2494	2591	-0.693744	2.56358e-07	2.65026e-05
											loc_os11g25160.1	212	270	230	127	89	120	-1.06613	2.53804e-07	2.63641e-05
											loc_os03g57990.1	171	232	207	372	401	401	0.994557	2.50068e-07	2.61008e-05
											loc_os07g42040.1	135	104	190	59	49	56	-1.33025	2.4663e-07	2.58663e-05
											loc_os08g34790.1	1072	942	995	604	461	720	-0.741994	2.4194e-07	2.54977e-05
											loc_os01g49820.2	617	649	839	1038	871	1088	0.555092	2.34067e-07	2.47883e-05
											loc_os01g50160.1	3783	3996	5242	6478	4479	6518	0.458418	2.01781e-07	2.14739e-05
											loc_os10g38860.1	130	102	131	284	305	225	1.23166	1.97962e-07	2.11712e-05
											loc_os04g56110.1	393	318	410	685	462	705	0.744147	1.94094e-07	2.08603e-05
											loc_os01g64110.1	1904	1829	2531	1468	1251	1444	-0.538265	1.83849e-07	1.98575e-05
											loc_os01g53810.1	870	892	1133	1586	1271	1375	0.596154	1.66149e-07	1.80851e-05
											loc_os04g47250.1	134	177	195	382	452	297	1.2473	1.66477e-07	1.80851e-05
											loc_os05g31750.1	1238	1152	1467	906	734	786	-0.624105	1.66606e-07	1.80851e-05
											loc_os03g15080.1	349	412	442	247	198	226	-0.803719	1.61371e-07	1.77835e-05
											loc_os10g34840.1	2235	2450	2410	1501	1348	1662	-0.622128	1.55233e-07	1.71944e-05
											loc_os02g13510.1	1743	1799	2201	3841	3276	2634	0.826191	1.45511e-07	1.62002e-05
											loc_os05g45840.1	1529	1705	2243	2691	2172	2681	0.510975	1.41102e-07	1.57904e-05
											loc_os04g06900.1	150	132	184	270	245	375	0.969812	1.33769e-07	1.50473e-05
											loc_os06g50040.1	1095	1055	1330	873	629	779	-0.573823	1.25127e-07	1.41484e-05
											loc_os11g07440.3	1173	1092	1365	1742	1523	2403	0.671321	1.13728e-07	1.29269e-05
											loc_os04g33590.1	262	308	255	537	452	523	0.899425	1.02515e-07	1.17137e-05
											loc_os07g07930.1	2693	2847	3203	4010	3805	4797	0.569006	1.00332e-07	1.15569e-05
											loc_os02g36350.1	8621	10344	10153	7206	5198	5844	-0.643522	1.0061e-07	1.15569e-05
											loc_os05g48730.1	383	430	455	240	189	145	-1.09379	9.08139e-08	1.05432e-05
											loc_os06g07250.1	24684	30948	29911	21010	15423	18680	-0.605575	8.56234e-08	9.994e-06
											loc_os11g14910.1	2546	2401	2533	4107	4272	4026	0.779334	7.79029e-08	9.14201e-06
											loc_os11g47809.1	66799	70918	83908	58624	36507	42063	-0.659734	7.77931e-08	9.14201e-06
											loc_os09g26170.1	2791	3527	3848	2348	1883	2486	-0.560706	6.33168e-08	7.51151e-06
											loc_os01g11730.1	3944	3554	6342	2895	2307	2260	-0.817038	5.79311e-08	6.91035e-06
											loc_os05g31140.1	6600	7725	7217	5135	3358	3438	-0.826742	5.06671e-08	6.07725e-06
											loc_os03g04660.1	711	825	924	515	436	413	-0.799855	4.8616e-08	5.91274e-06
											loc_os04g33080.1	8229	9032	13459	7596	4881	6320	-0.660468	4.88866e-08	5.91274e-06
											loc_os10g26410.1	317	548	438	194	183	189	-1.16119	4.90231e-08	5.91274e-06
											loc_os09g12660.1	274	322	392	584	470	547	0.743075	4.62943e-08	5.67825e-06
											loc_os01g25484.1	29801	41810	41845	24724	18778	16827	-0.8611	4.53753e-08	5.61929e-06
											loc_os09g31130.1	655	846	640	432	284	323	-1.03093	4.55549e-08	5.61929e-06
											loc_os07g34900.1	515	463	846	313	282	255	-1.02089	4.30883e-08	5.37613e-06
											loc_os05g45410.1	53	67	53	132	159	180	1.48508	4.2322e-08	5.31105e-06
											loc_os01g27210.1	278	166	194	631	470	427	1.28412	3.99009e-08	5.03632e-06
											loc_os01g15770.1	89	123	108	225	245	248	1.2154	3.90631e-08	4.95942e-06
											loc_os12g29400.1	69	50	96	183	276	174	1.67026	3.81143e-08	4.87186e-06
											loc_os09g37200.1	1454	1514	2061	879	732	1281	-0.764894	3.81491e-08	4.87186e-06
											loc_os01g16170.1	671	963	840	485	329	515	-0.882517	3.47712e-08	4.49334e-06
											loc_os03g55240.1	89	115	97	281	196	210	1.21771	3.38495e-08	4.40044e-06
											loc_os11g31090.1	3264	4135	4372	6050	7101	6870	0.831881	3.20237e-08	4.18816e-06
											loc_os06g35520.1	3465	3959	4077	2622	2221	2694	-0.574811	3.14115e-08	4.13299e-06
											loc_os01g71280.1	242	243	251	467	614	491	1.16303	3.11599e-08	4.12489e-06
											loc_os01g04930.1	2698	2944	3275	2245	1711	2125	-0.518565	3.07983e-08	4.10203e-06
											loc_os05g15630.1	805	967	880	1885	1672	1390	0.947328	2.93361e-08	3.9314e-06
											loc_os07g23570.1	15	1	6	335	166	159	4.89751	2.91018e-08	3.92422e-06
											loc_os08g14020.1	254	278	339	162	127	161	-0.91324	2.60928e-08	3.54047e-06
											loc_os06g11210.1	3027	2253	3731	4751	3984	6057	0.754588	2.51194e-08	3.42983e-06
											loc_os08g08970.1	9309	9807	13151	5667	5918	7714	-0.68647	2.45275e-08	3.3702e-06
											loc_os02g50710.1	213	207	279	422	328	431	0.796695	2.29134e-08	3.18175e-06
											loc_os07g14470.1	180	260	367	132	89	112	-1.2207	2.30094e-08	3.18175e-06
											loc_os10g38590.1	316	281	349	708	442	543	0.866674	2.2608e-08	3.16658e-06
											loc_os07g36750.1	446	412	667	836	686	949	0.746814	2.21899e-08	3.1282e-06
											loc_os07g33997.1	245	134	235	847	375	442	1.45322	2.12639e-08	3.01725e-06
											loc_os08g15420.1	1109	1246	1388	1951	1542	2731	0.752948	2.04759e-08	2.92455e-06
											loc_os02g02780.1	9805	12548	12376	7733	6336	8188	-0.60981	1.96363e-08	2.82321e-06
											loc_os04g56570.1	52	39	41	105	204	167	1.92286	1.89513e-08	2.74288e-06
											loc_os10g42620.1	80	92	109	225	197	192	1.18144	1.81562e-08	2.64544e-06
											loc_os04g43390.1	651	863	1034	566	342	502	-0.821039	1.75727e-08	2.57772e-06
											loc_os09g29560.1	1191	1138	1923	943	498	779	-0.899683	1.66842e-08	2.46405e-06
											loc_os07g19320.1	602	545	896	1120	1139	1210	0.835865	1.5843e-08	2.35583e-06
											loc_os07g40870.1	125	108	101	303	354	237	1.48071	1.52904e-08	2.28935e-06
											loc_os03g48030.1	1452	1814	2052	1188	959	1233	-0.613269	1.46178e-08	2.20384e-06
											loc_os07g07320.1	503	509	691	873	879	1006	0.753409	1.38605e-08	2.10427e-06
											loc_os03g58980.1	1126	1220	1669	968	653	850	-0.658041	1.23929e-08	1.89472e-06
											loc_os03g43010.1	1249	1414	1770	1075	782	975	-0.604719	1.12994e-08	1.73979e-06
											loc_os07g44410.1	556	660	664	982	1140	1284	0.907362	1.005e-08	1.56611e-06
											loc_os07g01410.1	8766	11573	12367	7891	5267	6114	-0.726914	1.00993e-08	1.56611e-06
											loc_os08g20200.1	93	78	107	223	172	206	1.15163	9.69865e-09	1.52578e-06
											loc_os01g63200.1	1140	1608	1511	940	612	807	-0.828802	9.23347e-09	1.4632e-06
											loc_os06g11130.1	1113	1173	1409	2122	1994	1877	0.756577	9.04537e-09	1.44393e-06
											loc_os06g39110.1	2226	2366	3313	4101	4306	4317	0.759628	8.98146e-09	1.44393e-06
											loc_os01g05694.1	965	1123	1213	1660	1544	1875	0.664081	8.35627e-09	1.35384e-06
											loc_os03g57970.2	766	966	849	1413	1975	1966	1.1097	6.93124e-09	1.13141e-06
											loc_os06g13190.1	672	513	757	1412	852	1170	0.848304	5.4225e-09	8.91837e-07
											loc_os10g36980.1	33	40	42	156	94	108	1.66853	5.25842e-09	8.71452e-07
											loc_os07g04960.1	121	155	137	271	465	396	1.52878	4.53986e-09	7.58157e-07
											loc_os08g10320.1	2008	1789	2704	3296	3360	3766	0.744511	4.20502e-09	7.07682e-07
											loc_os01g06640.1	227	304	263	549	493	519	1.01401	3.59568e-09	6.09861e-07
											loc_os04g46820.1	337	203	428	725	527	763	1.10184	3.29727e-09	5.64256e-07
											loc_os04g55740.1	359	485	546	782	805	907	0.901062	3.30081e-09	5.64256e-07
											loc_os02g41680.1	3925	3178	3671	2334	1656	2389	-0.742204	3.25698e-09	5.64256e-07
											loc_os01g11830.1	268	232	450	135	119	105	-1.32315	3.18209e-09	5.57123e-07
											loc_os04g29580.1	1393	1256	2263	740	486	1055	-1.07413	2.97443e-09	5.24998e-07
											loc_os06g05990.1	1973	2575	2558	1615	1133	1323	-0.771554	2.52046e-09	4.48518e-07
											loc_os04g16450.1	5755	5762	7288	4873	3361	4209	-0.560365	2.10853e-09	3.78316e-07
											loc_os08g08990.1	625	501	1077	338	200	385	-1.21054	2.07069e-09	3.74622e-07
											loc_os06g43620.1	466	602	579	1106	1139	976	1.02717	1.99652e-09	3.6424e-07
											loc_os10g39260.1	3389	2957	3786	1981	1890	2216	-0.690181	1.87249e-09	3.44507e-07
											loc_os10g39100.1	307	239	270	509	494	652	1.04753	1.80844e-09	3.35566e-07
											loc_os12g38910.1	470	499	716	993	907	945	0.820411	1.78372e-09	3.33832e-07
											loc_os02g02340.1	403	463	443	901	933	787	1.05742	1.72007e-09	3.2472e-07
											loc_os04g48290.1	392	643	663	303	206	269	-1.08855	1.63818e-09	3.11972e-07
											loc_os01g43774.1	74	131	81	309	203	291	1.49446	1.47223e-09	2.82851e-07
											loc_os06g22960.1	16088	15520	18870	12442	8984	9997	-0.646169	1.38971e-09	2.69381e-07
											loc_os03g02939.1	909	623	988	1621	1157	1855	0.903187	1.23112e-09	2.4079e-07
											loc_os02g35870.2	503	489	609	901	662	955	0.683201	1.20525e-09	2.37872e-07
											loc_os04g45130.1	121	135	151	270	306	318	1.1919	1.16285e-09	2.3161e-07
											loc_os06g43410.1	1350	1986	1781	978	749	708	-1.0301	1.13181e-09	2.27515e-07
											loc_os03g45740.1	470	450	922	309	184	260	-1.22936	8.45754e-10	1.71601e-07
											loc_os11g17440.1	655	898	1089	545	323	478	-0.9391	8.31843e-10	1.70371e-07
											loc_os11g31540.1	109	178	141	414	350	313	1.3757	7.33667e-10	1.51694e-07
											loc_os07g42626.1	520	496	684	939	997	1055	0.877858	6.48364e-10	1.35346e-07
											loc_os07g09190.1	63	49	53	181	113	194	1.56982	4.76772e-10	1.00492e-07
											loc_os07g23430.1	46	46	30	165	138	132	1.85607	4.59967e-10	9.79009e-08
											loc_os05g49770.1	6752	8559	9330	5727	4135	5750	-0.627236	4.47556e-10	9.62023e-08
											loc_os01g45110.1	209	202	218	698	446	389	1.31925	3.79772e-10	8.24486e-08
											loc_os03g19990.1	1817	1916	2286	1234	1080	1461	-0.635122	3.48722e-10	7.64723e-08
											loc_os01g08090.1	1050	1164	1351	1884	1501	1884	0.602164	3.05246e-10	6.76213e-08
											loc_os03g22050.2	6617	6236	7758	5021	3768	4450	-0.601399	2.47487e-10	5.53913e-08
											loc_os03g22020.1	554	844	827	1453	2044	1698	1.30551	1.58581e-10	3.58624e-08
											loc_os04g46530.1	614	584	817	430	288	362	-0.860265	1.49469e-10	3.41575e-08
											loc_os07g42070.1	651	697	1455	399	318	380	-1.26878	1.22272e-10	2.82396e-08
											loc_os03g53950.1	586	601	683	1090	815	1070	0.700299	1.16514e-10	2.71992e-08
											loc_os07g45080.1	3341	3891	3645	2299	1735	1859	-0.854181	1.10586e-10	2.60959e-08
											loc_os07g39720.1	91	120	133	257	250	282	1.24954	1.06422e-10	2.53893e-08
											loc_os02g41670.1	845	690	694	314	233	426	-1.19869	8.77112e-11	2.11579e-08
											loc_os11g31940.1	651	819	667	1707	1609	1356	1.17304	8.64638e-11	2.10913e-08
											loc_os02g13100.1	3062	3485	3810	2388	1847	2160	-0.658305	8.03885e-11	1.98322e-08
											loc_os10g38780.1	848	833	974	1481	1466	1579	0.818909	7.43284e-11	1.85479e-08
											loc_os10g28120.1	1036	917	1135	1820	1574	1726	0.772481	6.99732e-11	1.76642e-08
											ChrSy.fgenesh.mRNA.82	10	5	24	71	70	208	3.2089	5.52894e-11	1.41216e-08
											loc_os03g14170.1	539	681	615	1430	1236	1109	1.08551	5.47462e-11	1.41216e-08
											loc_os01g41200.1	89	106	90	242	289	265	1.53396	5.37212e-11	1.40516e-08
											loc_os07g07920.1	342	440	490	800	1053	973	1.22723	4.2373e-11	1.12185e-08
											loc_os06g11290.1	261	255	341	670	468	519	0.994373	3.75203e-11	1.00564e-08
											loc_os01g43710.1	779	944	927	2577	1492	1598	1.12059	3.08365e-11	8.36825e-09
											loc_os10g38740.1	1876	1362	2047	3144	2793	3503	0.879412	2.08296e-11	5.72419e-09
											loc_os01g44960.1	465	522	490	1160	1234	965	1.24405	1.6809e-11	4.6785e-09
											loc_os01g16400.1	211	281	258	522	558	580	1.19556	1.63537e-11	4.61089e-09
											loc_os06g11240.1	435	360	447	761	657	979	0.974788	1.61215e-11	4.60523e-09
											loc_os11g33270.1	1293	1015	1814	2514	2115	3446	1.01465	1.52264e-11	4.46212e-09
											loc_os12g05880.1	621	464	851	338	187	282	-1.22612	1.5415e-11	4.46212e-09
											loc_os07g03180.1	4375	3722	3916	2399	1734	2371	-0.872607	1.14492e-11	3.40497e-09
											loc_os05g38350.1	231	282	308	615	710	582	1.28836	1.0712e-11	3.22996e-09
											loc_os04g44060.1	9027	10795	11025	6910	5165	6046	-0.734396	9.82048e-12	3.00285e-09
											loc_os01g24560.1	5374	5081	8643	2695	2178	4016	-1.06063	8.30313e-12	2.57516e-09
											loc_os09g31080.1	17564	18182	22835	11855	10795	10975	-0.743724	7.83513e-12	2.46523e-09
											loc_os01g61940.1	609	729	733	1663	1466	1233	1.12842	5.9302e-12	1.8933e-09
											loc_os12g36880.1	63	65	56	1012	424	367	3.29355	4.04015e-12	1.30913e-09
											loc_os10g17489.1	132	106	122	277	286	366	1.40207	3.28188e-12	1.07954e-09
											loc_os03g17870.1	12637	13825	15564	10213	7117	9076	-0.64034	2.974e-12	9.93316e-10
											loc_os07g47210.1	677	728	699	1560	1585	1371	1.15363	2.24179e-12	7.60457e-10
											loc_os01g43720.1	255	296	293	611	487	569	1.0156	2.18447e-12	7.52776e-10
											loc_os08g08980.1	10007	9814	13304	4831	5158	6973	-0.914304	1.89574e-12	6.63814e-10
											loc_os02g35490.1	2844	3837	4449	2261	1617	2247	-0.823641	1.09683e-12	3.90363e-10
											loc_os10g38489.1	489	449	471	1216	970	904	1.17042	7.07054e-13	2.55836e-10
											loc_os07g33780.1	1683	1151	1632	2804	3313	4617	1.30376	6.20651e-13	2.28378e-10
											loc_os01g64120.1	4820	5739	6590	3409	2391	2291	-1.03652	4.32633e-13	1.61939e-10
											loc_os01g70850.1	1022	1167	1241	2513	2444	2093	1.0991	3.98729e-13	1.51867e-10
											loc_os01g34970.1	1614	1928	2515	3610	2814	3474	0.758704	3.50764e-13	1.35984e-10
											loc_os10g34480.1	1774	2010	2006	3960	4071	3671	1.07015	3.38447e-13	1.33594e-10
											loc_os01g05670.1	2746	2978	3478	5298	5086	5329	0.82612	2.54873e-13	1.02468e-10
											loc_os03g63370.1	118	154	128	364	364	358	1.48465	2.08365e-13	8.53511e-11
											loc_os01g40560.1	7595	9883	10432	5718	3383	3924	-1.06985	1.50657e-13	6.28995e-11
											loc_os03g17350.1	1367	1674	1562	3527	3209	2906	1.11453	1.4347e-13	6.10733e-11
											loc_os01g06220.1	966	1073	1205	1907	1730	1937	0.827341	1.40491e-13	6.1001e-11
											loc_os10g38600.1	805	872	999	1682	1468	1574	0.867211	6.95883e-14	3.08319e-11
											loc_os02g08230.1	36	46	40	193	152	141	2.03458	5.88927e-14	2.66367e-11
											loc_os04g40730.1	786	957	1037	1924	1807	1744	1.03388	4.34493e-14	2.00699e-11
											loc_os04g09900.1	429	246	444	868	1000	1623	1.67907	4.16039e-14	1.96352e-11
											loc_os05g04490.1	5327	4756	7866	3177	2385	3685	-0.912414	3.38882e-14	1.63492e-11
											loc_os03g08170.1	912	1004	1071	1886	1669	1822	0.890976	3.11664e-14	1.53778e-11
											loc_os09g39070.1	8066	8841	13097	6034	4482	5263	-0.869622	2.4483e-14	1.23611e-11
											loc_os03g49350.1	2225	2484	3166	1575	1329	1540	-0.77435	1.87329e-14	9.68314e-12
											loc_os07g46852.4	2403	2587	2576	1457	1172	1359	-0.893721	1.63137e-14	8.63831e-12
											loc_os06g47850.1	1013	1146	1528	705	527	600	-0.958289	8.61345e-15	4.67495e-12
											loc_os10g02040.2	4193	3601	4850	2125	1780	2728	-0.900362	7.18099e-15	3.99742e-12
											loc_os07g04930.1	813	1062	889	2125	2264	2175	1.29461	6.6402e-15	3.79365e-12
											loc_os08g37300.1	2413	2498	2146	7396	6168	4892	1.4241	5.94825e-15	3.49017e-12
											loc_os03g12030.1	837	1189	984	2539	2496	2280	1.32918	5.19898e-15	3.13528e-12
											loc_os02g37190.1	28793	27241	46358	19517	13523	16801	-0.981829	4.08192e-15	2.53195e-12
											loc_os02g52830.1	662	763	732	360	273	320	-1.15081	2.11839e-15	1.35265e-12
											loc_os08g42590.1	1226	1468	1576	3479	2526	2614	1.05428	1.19716e-15	7.87585e-13
											loc_os12g06490.1	13639	17739	18234	10101	6693	8940	-0.920609	5.32772e-16	3.61453e-13
											loc_os01g42320.1	157	200	244	40	48	28	-2.2939	4.87627e-16	3.41496e-13
											loc_os03g57980.1	623	695	741	1507	1400	1375	1.1066	4.00829e-16	2.90067e-13
											loc_os06g16350.1	2104	2181	1988	5322	5410	4616	1.33827	3.70819e-16	2.77603e-13
											loc_os01g53350.1	206	240	324	603	600	616	1.30698	2.77304e-16	2.15009e-13
											loc_os02g47780.1	1130	1400	1503	2742	2572	2663	1.03687	2.15884e-16	1.73587e-13
											loc_os01g24600.1	335	247	373	103	80	122	-1.61527	2.13128e-16	1.73587e-13
											loc_os09g39090.1	412	653	471	168	78	99	-2.15377	4.18865e-18	3.63743e-15
											loc_os10g10540.1	883	884	1447	487	354	504	-1.20536	3.31546e-18	2.99911e-15
											loc_os12g36830.1	1070	579	856	5288	5803	6521	2.85331	1.86784e-18	1.76308e-15
											loc_os07g04940.1	708	738	758	1916	1956	1707	1.39486	6.43821e-19	6.35334e-16
											loc_os01g24550.1	2250	2287	3394	1012	856	1441	-1.21982	5.25639e-19	5.43411e-16
											loc_os07g44140.1	615	680	808	1698	1131	1413	1.04622	4.56017e-19	5.07963e-16
											loc_os12g04204.2	932	764	1154	452	274	432	-1.2718	4.67953e-19	5.07963e-16
											loc_os05g44770.1	2243	2076	2495	4241	4162	5273	1.04552	2.66954e-19	3.21976e-16
											loc_os12g07640.1	512	513	595	1081	976	1248	1.0668	1.68365e-19	2.15012e-16
											loc_os01g24570.1	1325	1048	1712	454	411	645	-1.39353	1.50651e-19	2.04414e-16
											loc_os04g55980.1	35	21	41	165	201	225	2.67141	8.23196e-21	1.19144e-17
											loc_os04g35750.1	1055	975	1170	476	379	563	-1.148	4.30616e-21	6.67762e-18
											loc_os01g61160.1	1688	2168	1963	5225	5421	4977	1.47753	1.53459e-21	2.56276e-18
											loc_os01g22680.1	1743	1404	2982	699	510	714	-1.60904	7.44067e-22	1.34614e-18
											loc_os01g42380.1	759	886	898	2398	1431	2507	1.32405	5.11242e-23	1.00901e-19
											loc_os07g04950.1	1093	1099	1127	2894	3170	3001	1.50198	1.84414e-23	4.00363e-20
											loc_os07g03580.1	33	31	39	219	144	200	2.47919	1.00874e-23	2.43331e-20
											loc_os01g45250.1	243	273	326	694	578	738	1.29658	3.55951e-24	9.65962e-21
											loc_os06g03930.1	817	1132	1176	4040	2990	2751	1.69605	3.84813e-26	1.19347e-22
											loc_os10g31380.1	566	574	840	170	52	131	-2.48107	3.70893e-26	1.19347e-22
											loc_os04g09920.1	259	203	255	762	776	813	1.76122	1.38865e-26	6.0295e-23
											loc_os11g37700.1	6331	6701	9585	15425	12948	16771	1.05025	1.27982e-27	6.94621e-24
											loc_os12g36850.1	744	499	656	2173	2888	3189	2.16948	8.06475e-29	5.83619e-25
											loc_os07g44110.1	1817	1899	2247	5232	4389	4491	1.292	2.51746e-30	2.73271e-26
											loc_os01g42370.1	49	20	40	2387	2221	2770	6.1232	4.38528e-212	9.52044e-208
