# Supplementary material for: Multi-omics approaches explain the growth-promoting effect of the apocarotenoid growth regulator zaxinone in rice
Source: Commun Biol. 2021 Oct 25;4:1222. doi: 10.1038/s42003-021-02740-8 (PMC8545949; doi:10.1038/s42003-021-02740-8)
Supplement: Supplementary file 4 — Supplementary Data 2 [file 42003_2021_2740_MOESM4_ESM.xlsx]

## Sheet: Table 2. GO term analysis
2 h Up-regulation		No. Genes		2h Down-regulation		No. Genes		6 h Up-regulation		No. Genes		6h Down-regulation		No. Genes		24 h Up-regulation		No. Genes		24 h Down-regulation		No. Genes
Molcular Functions				Molcular Functions				Molcular Functions				Molcular Functions				Molcular Functions				Molcular Functions
1	transcription regulator activity (GO:0140110)	6		1	transcription regulator activity (GO:0140110)	2		1	translation regulator activity (GO:0045182)	2		1	translation regulator activity (GO:0045182)	1		1	molecular transducer activity (GO:0060089)	2		1	transcription regulator activity (GO:0140110)	1
2	molecular transducer activity (GO:0060089)	4		2	molecular transducer activity (GO:0060089)	2		2	transcription regulator activity (GO:0140110)	2		2	transcription regulator activity (GO:0140110)	6		2	binding (GO:0005488)	10		2	molecular transducer activity (GO:0060089)	2
3	binding (GO:0005488)	21		3	binding (GO:0005488)	9		3	molecular transducer activity (GO:0060089)	7		3	molecular transducer activity (GO:0060089)	6		3	structural molecule activity (GO:0005198)	2		3	binding (GO:0005488)	1
4	structural molecule activity (GO:0005198)	2		4	structural molecule activity (GO:0005198)	1		4	binding (GO:0005488)	45		4	binding (GO:0005488)	33		4	catalytic activity (GO:0003824)	90		4	structural molecule activity (GO:0005198)	1
5	molecular function regulator (GO:0098772)	4		5	molecular function regulator (GO:0098772)	1		5	structural molecule activity (GO:0005198)	22		5	structural molecule activity (GO:0005198)	1		5	transporter activity (GO:0005215)	17		5	molecular function regulator (GO:0098772)	2
6	catalytic activity (GO:0003824)	72		6	catalytic activity (GO:0003824)	36		6	molecular function regulator (GO:0098772)	7		6	molecular function regulator (GO:0098772)	8						6	catalytic activity (GO:0003824)	22
7	transporter activity (GO:0005215)	17		7	transporter activity (GO:0005215)	7		7	catalytic activity (GO:0003824)	148		7	catalytic activity (GO:0003824)	124						7	transporter activity (GO:0005215)	3
Biological Process				Biological Process				8	transporter activity (GO:0005215)	24		8	transporter activity (GO:0005215)	39		Biological Process				Biological Process
1	response to stimulus (GO:0050896)	18		1	response to stimulus (GO:0050896)	5		Biological Process				Biological Process				1	response to stimulus (GO:0050896)	7		1	response to stimulus (GO:0050896)	4
2	developmental process (GO:0032502)	4		2	developmental process (GO:0032502)	3		1	cellular component organization or biogenesis (GO:0071840)	30		1	response to stimulus (GO:0050896)	19		2	developmental process (GO:0032502)	2		2	cellular process (GO:0009987)	2
3	cellular process (GO:0009987)	7		3	cellular process (GO:0009987)	1		2	cellular process (GO:0009987)	15		2	signaling (GO:0023052)	2		3	cellular process (GO:0009987)	2		3	metabolic process (GO:0008152)	8
4	metabolic process (GO:0008152)	45		4	metabolic process (GO:0008152)	16		3	multi-organism process (GO:0051704)	2		3	developmental process (GO:0032502)	8		4	metabolic process (GO:0008152)	50		4	biological regulation (GO:0065007)	7
5	biological regulation (GO:0065007)	19		5	biological regulation (GO:0065007)	10		4	localization (GO:0051179)	6		4	cellular process (GO:0009987)	17		5	nitrogen utilization (GO:0019740)	1		5	cellular component organization or biogenesis (GO:0071840)	1
6	cellular component organization or biogenesis (GO:0071840)	6		6	cellular component organization or biogenesis (GO:0071840)	3		5	biological regulation (GO:0065007)	16		5	metabolic process (GO:0008152)	70		6	biological regulation (GO:0065007)	11		6	localization (GO:0051179)	1
7	localization (GO:0051179)	8		7	localization (GO:0051179)	4		6	response to stimulus (GO:0050896)	24		6	biological regulation (GO:0065007)	29		7	cellular component organization or biogenesis (GO:0071840)	2
Cellular component				Cellular component				7	developmental process (GO:0032502)	6		7	cellular component organization or biogenesis (GO:0071840)	16		8	localization (GO:0051179)	2
1	supramolecular complex (GO:0099080)	1		1	cell junction (GO:0030054)	3		8	rhythmic process (GO:0048511)	1		8	localization (GO:0051179)	16		Cellular component				Cellular component
2	cell junction (GO:0030054)	4		2	membrane (GO:0016020)	1		9	multicellular organismal process (GO:0032501)	1						1	cell junction (GO:0030054)	1		1	cell junction (GO:0030054)	1
3	membrane (GO:0016020)	13		3	protein-containing complex (GO:0032991)	2		10	metabolic process (GO:0008152)	108						2	membrane (GO:0016020)	6		2	membrane (GO:0016020)	1
4	protein-containing complex (GO:0032991)	3		4	organelle (GO:0043226)	7		Cellular component				Cellular component				3	protein-containing complex (GO:0032991)	3		3	organelle (GO:0043226)	1
5	organelle (GO:0043226)	33		5	cell (GO:0005623)	32		1	supramolecular complex (GO:0099080)	1		1	cell junction (GO:0030054)	12		4	organelle (GO:0043226)	22		4	cell (GO:0005623)	17
6	cell (GO:0005623)	45						2	cell junction (GO:0030054)	7		2	membrane (GO:0016020)	21		5	extracellular region (GO:0005576)	1
Protein class				Protein class				3	membrane (GO:0016020)	18		3	protein-containing complex (GO:0032991)	5		6	cell (GO:0005623)	45
1	transporter (PC00227)	12		1	transporter (PC00227)	5		4	protein-containing complex (GO:0032991)	17		4	organelle (GO:0043226)	35		Protein class				Protein class
2	membrane traffic protein (PC00150)	1		2	hydrolase (PC00121)	13		5	organelle (GO:0043226)	50		5	cell (GO:0005623)	93		1	transporter (PC00227)	15		1	transporter (PC00227)	1
3	chaperone (PC00072)	2		3	oxidoreductase (PC00176)	2		6	cell (GO:0005623)	130						2	hydrolase (PC00121)	18		2	membrane traffic protein (PC00150)	1
4	hydrolase (PC00121)	19		4	lyase (PC00144)	2		Protein class				Protein class				3	oxidoreductase (PC00176)	37		3	hydrolase (PC00121)	5
5	oxidoreductase (PC00176)	25		5	transferase (PC00220)	5		1	transporter (PC00227)	20		1	transporter (PC00227)	22		4	enzyme modulator (PC00095)	2		4	oxidoreductase (PC00176)	5
6	enzyme modulator (PC00095)	1		6	ligase (PC00142)	2		2	membrane traffic protein (PC00150)	1		2	transmembrane receptor regulatory/adaptor protein (PC00226)	1		5	lyase (PC00144)	9		5	lyase (PC00144)	2
7	lyase (PC00144)	10		7	nucleic acid binding (PC00171)	2		3	chaperone (PC00072)	4		3	membrane traffic protein (PC00150)	1		6	transferase (PC00220)	10		6	transcription factor (PC00218)	2
8	transferase (PC00220)	7		8	transcription factor (PC00218)	2		4	hydrolase (PC00121)	33		4	chaperone (PC00072)	1		7	transcription factor (PC00218)	3		7	transferase (PC00220)	1
9	transcription factor (PC00218)	10		9	isomerase (PC00135)	1		5	oxidoreductase (PC00176)	61		5	hydrolase (PC00121)	26		8	ligase (PC00142)	7		8	isomerase (PC00135)	2
10	nucleic acid binding (PC00171)	4		10	cytoskeletal protein (PC00085)	1		6	enzyme modulator (PC00095)	6		6	oxidoreductase (PC00176)	28		9	nucleic acid binding (PC00171)	2		9	structural protein (PC00211)	1
11	ligase (PC00142)	2						7	lyase (PC00144)	8		7	enzyme modulator (PC00095)	8		10	isomerase (PC00135)	3
12	isomerase (PC00135)	4						8	transfer/carrier protein (PC00219)	1		8	lyase (PC00144)	4		11	cytoskeletal protein (PC00085)	3
13	cytoskeletal protein (PC00085)	2						9	transferase (PC00220)	17		9	transfer/carrier protein (PC00219)	2
14	storage protein (PC00210)	1						10	transcription factor (PC00218)	7		10	transferase (PC00220)	14
15	signaling molecule (PC00207)	1						11	nucleic acid binding (PC00171)	41		11	transcription factor (PC00218)	10
								12	ligase (PC00142)	6		12	nucleic acid binding (PC00171)	11
								13	receptor (PC00197)	3		13	ligase (PC00142)	10
								14	calcium-binding protein (PC00060)	2		14	calcium-binding protein (PC00060)	1
								15	isomerase (PC00135)	4		15	isomerase (PC00135)	1
								16	cytoskeletal protein (PC00085)	4		16	cytoskeletal protein (PC00085)	2
								17	signaling molecule (PC00207)	1		17	structural protein (PC00211)	1
