# Supplementary material for: Multi-omics approaches explain the growth-promoting effect of the apocarotenoid growth regulator zaxinone in rice
Source: Commun Biol. 2021 Oct 25;4:1222. doi: 10.1038/s42003-021-02740-8 (PMC8545949; doi:10.1038/s42003-021-02740-8)
Supplement: Supplementary file 5 — Supplementary Data 3 [file 42003_2021_2740_MOESM5_ESM.xlsx]

## Sheet: Table 3. KEGG_Sugar metablism
KEGG / PlantCyc Enrichment Analysis (annotated in The Plant GeneSet Enrichment Analysis Toolkit (PlantGSEA) (http://structuralbiology.cau.edu.cn/PlantGSEA/index.php)	LOC_Os IDs	Reactions (annotated in the OyzaCyc 6.0 database available on the Plant Metabolic Network (https://pmn.plantcyc.org/organism-summary?object=ORYZA) )	Log2FC
Glycolysis IV (plant cytosol)	loc_os02g07490	D-glyceraldehyde 3-phosphate + NAD+ + phosphate ↔ 3-phospho-D-glyceroyl-phosphate + NADH + H+	0.375569
	loc_os08g02700	β-D-fructose 1,6-bisphosphate ↔ glycerone phosphate + D-glyceraldehyde 3-phosphate	0.72435
	loc_os12g05110	phosphoenolpyruvate + ADP + H+ → pyruvate + ATP	0.323177
	loc_os07g08340	phosphoenolpyruvate + ADP + H+ → pyruvate + ATP	0.43336
	loc_os09g12650	β-D-fructofuranose 6-phosphate + diphosphate → β-D-fructose 1,6-bisphosphate + phosphate + H+	1.32047
	loc_os10g26570	ATP + β-D-fructofuranose 6-phosphate → ADP + β-D-fructose 1,6-bisphosphate + H+	0.408876
	loc_os04g40950	D-glyceraldehyde 3-phosphate + NAD+ + phosphate ↔ 3-phospho-D-glyceroyl-phosphate + NADH + H+	0.332323
	loc_os02g48360	β-D-fructofuranose 6-phosphate + diphosphate → β-D-fructose 1,6-bisphosphate + phosphate + H+	0.521552
	loc_os05g40420	2-phospho-D-glycerate ↔ 3-phospho-D-glycerate	0.359525
	loc_os01g16960	phosphoenolpyruvate + ADP + H+ → pyruvate + ATP	0.34013
	loc_os05g33380	β-D-fructose 1,6-bisphosphate ↔ glycerone phosphate + D-glyceraldehyde 3-phosphate	0.53666
	loc_os03g44420		0.4631
	loc_os01g02880	β-D-fructose 1,6-bisphosphate ↔ glycerone phosphate + D-glyceraldehyde 3-phosphate	0.324976
	loc_os11g10980	phosphoenolpyruvate + ADP + H+ → pyruvate + ATP	0.341652
Glycolysis / Gluconeogenesis	loc_os05g06460	a [lipoyl-carrier protein] N6-dihydrolipoyl-L-lysine + NAD+ → a [lipoyl-carrier protein]-N6-lipoyl-L-lysine + NADH + H+	0.610374
	loc_os02g07490	D-glyceraldehyde 3-phosphate + NAD+ + phosphate ↔ 3-phospho-D-glyceroyl-phosphate + NADH + H+	0.375569
	loc_os08g02700	β-D-fructose 1,6-bisphosphate ↔ glycerone phosphate + D-glyceraldehyde 3-phosphate	2.34222
	loc_os12g05110	phosphoenolpyruvate + ADP + H+ → pyruvate + ATP	0.323177
	loc_os12g42230	pyruvate + a [pyruvate dehydrogenase E2 protein] N6-lipoyl-L-lysine + H+ → a [pyruvate dehydrogenase E2 protein] N6-S-acetyldihydrolipoyl-L-lysine + CO2 pyruvate + thiamine diphosphate + H+ → 2-(α-hydroxyethyl)thiamine diphosphate + CO2 2-(α-hydroxyethyl)thiamine diphosphate + a [pyruvate dehydrogenase E2 protein] N6-lipoyl-L-lysine → a [pyruvate dehydrogenase E2 protein] N6-S-acetyldihydrolipoyl…	0.46787
	loc_os07g08340	phosphoenolpyruvate + ADP + H+ → pyruvate + ATP	0.43336
	loc_os12g08170	a [pyruvate dehydrogenase E2 protein] N6-S-acetyldihydrolipoyl-L-lysine + coenzyme A → acetyl-CoA + a [pyruvate dehydrogenase E2 protein] N6-dihydrolipoyl-L-lysine
	loc_os10g26570	ATP + β-D-fructofuranose 6-phosphate → ADP + β-D-fructose 1,6-bisphosphate + H+	0.408876
	loc_os04g40950	D-glyceraldehyde 3-phosphate + NAD+ + phosphate ↔ 3-phospho-D-glyceroyl-phosphate + NADH + H+
	loc_os05g40420	2-phospho-D-glycerate ↔ 3-phospho-D-glycerate	0.359525
	loc_os01g16960	phosphoenolpyruvate + ADP + H+ → pyruvate + ATP	0.34013
	loc_os05g33380	β-D-fructose 1,6-bisphosphate ↔ glycerone phosphate + D-glyceraldehyde 3-phosphate	0.53666
	loc_os01g06660	a 2-oxo carboxylate + H+ = an aldehyde + CO2	0.696205
	loc_os01g02880	β-D-fructose 1,6-bisphosphate ↔ glycerone phosphate + D-glyceraldehyde 3-phosphate	0.324976
Sucrose degradation to ethanol and lactate (anaerobic)	loc_os02g07490	D-glyceraldehyde 3-phosphate + NAD+ + phosphate ↔ 3-phospho-D-glyceroyl-phosphate + NADH + H+	0.375569
	loc_os08g02700	β-D-fructose 1,6-bisphosphate ↔ glycerone phosphate + D-glyceraldehyde 3-phosphate	2.34222
	loc_os01g46070	(S)-malate + NAD+ ↔ oxaloacetate + NADH + H+	0.287061
	loc_os12g05110	phosphoenolpyruvate + ADP + H+ → pyruvate + ATP	0.323177
	loc_os07g08340	phosphoenolpyruvate + ADP + H+ → pyruvate + ATP	0.43336
	loc_os09g12650	β-D-fructofuranose 6-phosphate + diphosphate → β-D-fructose 1,6-bisphosphate + phosphate + H+	1.63242
	loc_os07g46920	(-)-secoisolariciresinol + NAD+ → (3R,4R)-3,4-bis(4-hydroxy-3-methoxybenzyl)tetrahydro-2-furanol + NADH + H+ (-)-secoisolariciresinol + 2 NAD+ = (-)-matairesinol + 2 NADH + 2 H+ (3R,4R)-3,4-bis(4-hydroxy-3-methoxybenzyl)tetrahydro-2-furanol + NAD+ → (-)-matairesinol + NADH + H+	2.79451
	loc_os10g26570	ATP + β-D-fructofuranose 6-phosphate → ADP + β-D-fructose 1,6-bisphosphate + H+	1.29824
	loc_os04g40950	D-glyceraldehyde 3-phosphate + NAD+ + phosphate ↔ 3-phospho-D-glyceroyl-phosphate + NADH + H+	0.332323
	loc_os10g33800	(S)-malate + NAD+ ↔ oxaloacetate + NADH + H+	0.245397
	loc_os04g10000	oryzalexin D + NAD(P)+ → oryzalexin B + NAD(P)H + H+ oryzalexin A + NAD(P)+ → oryzalexin C + NAD(P)H + H+ 3β-hydroxy-9β-pimara-7,15-diene-19,6β-olide + NAD(P)+ → momilactone A + NAD(P)H + H+	1.2364
	loc_os02g48360	β-D-fructofuranose 6-phosphate + diphosphate → β-D-fructose 1,6-bisphosphate + phosphate + H+	0.521552
	loc_os05g40420	2-phospho-D-glycerate ↔ 3-phospho-D-glycerate	0.359525
	loc_os01g16960	phosphoenolpyruvate + ADP + H+ → pyruvate + ATP	0.34013
	loc_os05g33380	β-D-fructose 1,6-bisphosphate ↔ glycerone phosphate + D-glyceraldehyde 3-phosphate	0.53666
	loc_os03g44420		0.4631
	loc_os01g02880	β-D-fructose 1,6-bisphosphate ↔ glycerone phosphate + D-glyceraldehyde 3-phosphate	0.324976
	loc_os11g10980	phosphoenolpyruvate + ADP + H+ → pyruvate + ATP	0.341652
Glycolysis I	loc_os02g07490	D-glyceraldehyde 3-phosphate + NAD+ + phosphate ↔ 3-phospho-D-glyceroyl-phosphate + NADH + H+	0.375569
	loc_os08g02700	β-D-fructose 1,6-bisphosphate ↔ glycerone phosphate + D-glyceraldehyde 3-phosphate	0.375569
	loc_os12g05110	phosphoenolpyruvate + ADP + H+ → pyruvate + ATP	0.323177
	loc_os07g08340	phosphoenolpyruvate + ADP + H+ → pyruvate + ATP	0.43336
	loc_os09g12650	β-D-fructofuranose 6-phosphate + diphosphate → β-D-fructose 1,6-bisphosphate + phosphate + H+	1.63242
	loc_os10g26570	ATP + β-D-fructofuranose 6-phosphate → ADP + β-D-fructose 1,6-bisphosphate + H+	0.408876
	loc_os04g40950	D-glyceraldehyde 3-phosphate + NAD+ + phosphate ↔ 3-phospho-D-glyceroyl-phosphate + NADH + H+	0.332323
	loc_os02g48360	β-D-fructofuranose 6-phosphate + diphosphate → β-D-fructose 1,6-bisphosphate + phosphate + H+	0.521552
	loc_os05g40420	2-phospho-D-glycerate ↔ 3-phospho-D-glycerate	0.359525
	loc_os01g16960	phosphoenolpyruvate + ADP + H+ → pyruvate + ATP	0.34013
	loc_os05g33380	β-D-fructose 1,6-bisphosphate ↔ glycerone phosphate + D-glyceraldehyde 3-phosphate	0.53666
	loc_os03g44420		0.4631
	loc_os01g02880	β-D-fructose 1,6-bisphosphate ↔ glycerone phosphate + D-glyceraldehyde 3-phosphate	0.324976
	loc_os11g10980	phosphoenolpyruvate + ADP + H+ → pyruvate + ATP	0.341652
Gluconeogenesis	loc_os02g07490	D-glyceraldehyde 3-phosphate + NAD+ + phosphate ↔ 3-phospho-D-glyceroyl-phosphate + NADH + H+	0.375569
	loc_os08g02700	β-D-fructose 1,6-bisphosphate ↔ glycerone phosphate + D-glyceraldehyde 3-phosphate	0.72435
	loc_os01g46070	(S)-malate + NAD+ ↔ oxaloacetate + NADH + H+	0.287061
	loc_os04g40950	D-glyceraldehyde 3-phosphate + NAD+ + phosphate ↔ 3-phospho-D-glyceroyl-phosphate + NADH + H+	0.332323
	loc_os10g33800	(S)-malate + NAD+ ↔ oxaloacetate + NADH + H+	0.245397
	loc_os05g40420	2-phospho-D-glycerate ↔ 3-phospho-D-glycerate	0.359525
	loc_os05g33380	β-D-fructose 1,6-bisphosphate ↔ glycerone phosphate + D-glyceraldehyde 3-phosphate	0.53666
	loc_os01g02880	β-D-fructose 1,6-bisphosphate ↔ glycerone phosphate + D-glyceraldehyde 3-phosphate	0.324976
Pyruvate metabolism	loc_os05g06460	a [lipoyl-carrier protein] N6-dihydrolipoyl-L-lysine + NAD+ → a [lipoyl-carrier protein]-N6-lipoyl-L-lysine + NADH + H+	0.610374
	loc_os01g46070	(S)-malate + NAD+ ↔ oxaloacetate + NADH + H+	0.287061
	loc_os12g05110	phosphoenolpyruvate + ADP + H+ → pyruvate + ATP	0.323177
	loc_os12g42230	pyruvate + a [pyruvate dehydrogenase E2 protein] N6-lipoyl-L-lysine + H+ → a [pyruvate dehydrogenase E2 protein] N6-S-acetyldihydrolipoyl-L-lysine + CO2 pyruvate + thiamine diphosphate + H+ → 2-(α-hydroxyethyl)thiamine diphosphate + CO2 2-(α-hydroxyethyl)thiamine diphosphate + a [pyruvate dehydrogenase E2 protein] N6-lipoyl-L-lysine → a [pyruvate dehydrogenase E2 protein] N6-S-acetyldihydrolipoyl…	0.46787
	loc_os07g08340	phosphoenolpyruvate + ADP + H+ → pyruvate + ATP	0.43336
	loc_os05g33570	pyruvate + ATP + phosphate ↔ phosphoenolpyruvate + AMP + diphosphate + H+	0.578454
	loc_os12g08170	a [pyruvate dehydrogenase E2 protein] N6-S-acetyldihydrolipoyl-L-lysine + coenzyme A → acetyl-CoA + a [pyruvate dehydrogenase E2 protein] N6-dihydrolipoyl-L-lysine	0.489906
	loc_os10g33800	(S)-malate + NAD+ ↔ oxaloacetate + NADH + H+	0.245397
	loc_os01g16960	phosphoenolpyruvate + ADP + H+ → pyruvate + ATP	0.34013
Citrate cycle (TCA cycle)	loc_os05g06460	a [lipoyl-carrier protein] N6-dihydrolipoyl-L-lysine + NAD+ → a [lipoyl-carrier protein]-N6-lipoyl-L-lysine + NADH + H+	0.610374
	loc_os01g46070	(S)-malate + NAD+ ↔ oxaloacetate + NADH + H+	0.287061
	loc_os12g42230	pyruvate + a [pyruvate dehydrogenase E2 protein] N6-lipoyl-L-lysine + H+ → a [pyruvate dehydrogenase E2 protein] N6-S-acetyldihydrolipoyl-L-lysine + CO2 pyruvate + thiamine diphosphate + H+ → 2-(α-hydroxyethyl)thiamine diphosphate + CO2 2-(α-hydroxyethyl)thiamine diphosphate + a [pyruvate dehydrogenase E2 protein] N6-lipoyl-L-lysine → a [pyruvate dehydrogenase E2 protein] N6-S-acetyldihydrolipoyl…	0.46787
	loc_os12g08170	a [pyruvate dehydrogenase E2 protein] N6-S-acetyldihydrolipoyl-L-lysine + coenzyme A → acetyl-CoA + a [pyruvate dehydrogenase E2 protein] N6-dihydrolipoyl-L-lysine	0.489906
	loc_os10g33800	(S)-malate + NAD+ ↔ oxaloacetate + NADH + H+	0.245397
	loc_os02g10070	oxaloacetate + acetyl-CoA + H2O → citrate + coenzyme A + H+	1.0546
