# Supplementary material for: Multi-omics approaches explain the growth-promoting effect of the apocarotenoid growth regulator zaxinone in rice
Source: Commun Biol. 2021 Oct 25;4:1222. doi: 10.1038/s42003-021-02740-8 (PMC8545949; doi:10.1038/s42003-021-02740-8)
Supplement: Supplementary file 6 — Supplementary Data 4 [file 42003_2021_2740_MOESM6_ESM.xlsx]

## Sheet: Table 4. DEGs of shoot
2 hr	Mock1_.P_Sh_2hr	Mock2_.P_Sh_2hr	Mock3_.P_Sh_2hr	Zax1_.P_Sh_2hr	Zax2_.P_Sh_2hr	Zax3_.P_Sh_2hr	Log2FC	p-value	adjusted p-value (FDR)		6 hr	Mock1_.P_Sh_6hr	Mock2_.P_Sh_6hr	Mock3_.P_Sh_6hr	Zax1_.P_Sh_6hr	Zax2_.P_Sh_6hr	Zax3_.P_Sh_6hr	Log2FC	p-value	adjusted p-value (FDR)		24 hr	Mock1_.P_Sh_24hr	Mock2_.P_Sh_24hr	Mock3_.P_Sh_24hr	Zax1_.P_Sh_24hr	Zax2_.P_Sh_24hr	Zax3_.P_Sh_24hr	Log2FC	p-value	adjusted p-value (FDR)
loc_os06g03930.1	1045	1155	1057	1813	1325	1602	0.589871	4.21e-08	0.00125134		loc_os08g02600.1	95	83	122	57	34	44	-1.00109	0.000387827	0.049829		loc_os09g36930.1	1486	2000	1673	3157	2311	2847	0.635455	3.44e-10	1.01e-05
											loc_os02g49870.2	11295	14134	14170	12582	5929	10545	-0.32266	0.000374382	0.0484356		loc_os01g62480.1	878	951	740	1366	1246	1194	0.519775	9.53e-07	0.014008
											loc_os08g04560.1	77	84	98	47	31	29	-1.09951	0.000372391	0.0484356		loc_os05g50340.1	482	475	441	742	607	741	0.524166	3.76e-06	0.0368951
											loc_os02g11700.1	190	169	256	133	83	68	-0.923513	0.000358751	0.0470671
											loc_os03g03360.1	4308	5051	5144	4495	1943	4238	-0.343419	0.00035046	0.046497
											loc_os10g28120.1	182	225	273	152	94	77	-0.875107	0.000351909	0.046497
											loc_os08g26870.1	3458	4337	4199	5741	2594	5982	0.354943	0.000334078	0.0447761
											loc_os04g48840.1	618	685	740	561	313	461	-0.467077	0.000330073	0.0445599
											loc_os07g05460.1	104	94	123	77	25	47	-1.01403	0.000322437	0.0438467
											loc_os04g38410.1	43771	49355	52096	42623	23719	41682	-0.289373	0.000315627	0.0432362
											loc_os01g47780.1	1926	1678	2491	1359	977	1395	-0.530146	0.000312898	0.0431799
											loc_os05g41030.1	396	328	528	259	191	176	-0.79065	0.000308641	0.0431799
											loc_os06g48500.1	245	275	324	210	118	158	-0.642879	0.000306853	0.0431799
											loc_os10g27174.1	4519	4943	5994	4811	2242	3761	-0.388624	0.000312407	0.0431799
											loc_os12g08760.1	11503	13005	15359	10595	6682	9311	-0.40962	0.000305787	0.0431799
											loc_os02g52150.1	102	117	184	73	48	24	-1.2428	0.000300018	0.0429948
											loc_os06g22960.1	10753	13427	13529	9284	6495	8826	-0.42787	0.000293215	0.0423456
											loc_os12g43450.1	84	107	190	70	42	30	-1.21208	0.000278913	0.0405949
											loc_os06g06290.1	3951	4824	4905	5879	3217	6790	0.338573	0.000272977	0.0400438
											loc_os10g42960.1	176	229	205	313	203	314	0.601663	0.000268837	0.0400438
											loc_os03g17580.1	1593	2008	2020	1746	786	1434	-0.384153	0.000267364	0.0400438
											loc_os03g21560.1	3731	3993	4376	3546	1934	3166	-0.345802	0.000270858	0.0400438
											loc_os01g61990.2	131	238	212	521	141	314	0.824594	0.000260165	0.0395229
											loc_os06g32880.1	24	42	31	68	45	86	1.18448	0.00026094	0.0395229
											loc_os03g40180.1	4202	4367	4988	4087	2059	3684	-0.339231	0.000257223	0.0395229
											loc_os06g03710.1	219	132	240	132	66	76	-0.972212	0.00024128	0.0374587
											loc_os02g09590.1	2032	2092	2323	2060	837	1332	-0.498478	0.0002364	0.0372672
											loc_os03g02240.1	1090	782	1184	705	458	619	-0.617691	0.000238046	0.0372672
											loc_os11g10460.1	764	519	859	487	308	400	-0.681573	0.000238026	0.0372672
											loc_os02g02130.1	2854	3464	3424	2879	1540	2516	-0.350002	0.000221524	0.0355776
											loc_os12g41600.1	244	203	386	175	109	110	-0.892721	0.000218514	0.0353993
											loc_os07g48040.1	575	613	566	820	447	1051	0.507094	0.00021541	0.0352025
											loc_os01g65260.1	613	710	721	544	316	437	-0.501205	0.000211531	0.0348745
											loc_os03g22460.1	4838	5661	5622	4759	2522	4636	-0.30726	0.000210871	0.0348745
											loc_os08g33720.1	1850	2727	2404	3196	1708	3545	0.402737	0.000197949	0.0334734
											loc_os01g68650.1	68	63	100	45	18	11	-1.49295	0.000196511	0.0334734
											loc_os12g34510.1	2913	2774	2988	2142	1442	1858	-0.49882	0.000199439	0.0334734
											loc_os09g26420.5	14025	17781	15896	20963	11465	22788	0.336879	0.000186571	0.0325258
											loc_os02g39360.1	1013	1078	1093	882	462	506	-0.624082	0.000184274	0.0325258
											loc_os02g53200.1	1501	1551	1789	1232	794	1096	-0.465038	0.000186903	0.0325258
											loc_os04g41900.1	790	655	914	537	368	418	-0.650965	0.000180926	0.0325258
											loc_os06g37150.1	1257	2010	1879	1262	803	939	-0.579642	0.000182452	0.0325258
											loc_os07g47420.1	403	402	582	348	192	268	-0.6257	0.000185767	0.0325258
											loc_os09g34230.1	592	659	785	582	281	399	-0.54993	0.000188555	0.0325258
											loc_os03g38540.2	745	968	903	1306	591	1506	0.474324	0.000155093	0.0286078
											loc_os08g40850.1	274	428	326	523	292	580	0.572916	0.000153968	0.0286078
											loc_os05g08480.1	105	129	138	88	35	45	-1.01921	0.00014973	0.0281765
											loc_os02g53400.1	526	628	565	829	424	987	0.488391	0.000147955	0.0281392
											loc_os06g49780.1	273	256	364	197	122	180	-0.686013	0.000148022	0.0281392
											loc_os03g56190.1	2024	1845	2808	1723	972	1053	-0.655124	0.000143017	0.0277541
											loc_os03g04750.1	3272	3584	3970	3224	1627	2317	-0.451363	0.000141366	0.0277226
											loc_os01g63410.1	1465	1954	1663	2407	1219	2596	0.407012	0.000135138	0.0267832
											loc_os01g60790.1	2053	2430	2455	1967	1062	1965	-0.343664	0.000134238	0.0267832
											loc_os01g34060.1	538	544	589	465	227	299	-0.616438	0.000130815	0.0264943
											loc_os02g57020.1	1206	1128	1403	1133	461	645	-0.622561	0.000130836	0.0264943
											loc_os09g37710.1	810	930	914	1194	668	1522	0.465087	0.000122319	0.0264448
											loc_os01g64860.1	930	940	1200	872	432	677	-0.497672	0.000127634	0.0264448
											loc_os02g01730.1	181	188	281	133	85	72	-0.965857	0.000125095	0.0264448
											loc_os03g22010.1	1664	1819	2205	1705	777	1091	-0.534706	0.000125676	0.0264448
											loc_os12g37650.1	5156	5523	7318	4803	2802	3665	-0.503041	0.000127752	0.0264448
											loc_os06g45340.1	806	885	1044	769	395	561	-0.519513	0.000118137	0.0258929
											loc_os09g34140.2	1363	1529	1670	1438	553	1029	-0.495007	0.000115998	0.0257268
											loc_os04g55170.1	117	57	140	59	23	31	-1.3667	0.000110448	0.024791
											loc_os07g01020.1	2222	2301	2430	2029	1040	1517	-0.462189	0.000103911	0.0236081
											loc_os10g41980.1	1255	1706	1577	2311	1001	2837	0.521859	0.000100708	0.0231628
											loc_os09g15810.1	1234	1401	1485	1815	1041	2177	0.414043	9.39e-05	0.022478
											loc_os01g02080.1	1067	1033	1090	920	441	642	-0.544189	9.65e-05	0.022478
											loc_os03g14130.1	735	941	992	656	413	650	-0.474909	9.53e-05	0.022478
											loc_os05g39960.1	5908	7232	7857	5981	3220	5999	-0.331643	9.41e-05	0.022478
											loc_os01g68300.1	9171	13435	12281	15600	9390	16439	0.402384	8.62e-05	0.0211216
											loc_os07g10660.1	513	605	649	489	240	407	-0.507527	8.17e-05	0.0203004
											loc_os12g02530.2	461	431	475	354	185	284	-0.601844	8.02e-05	0.0201906
											loc_os04g33490.1	343	464	453	616	337	690	0.511849	7.81e-05	0.0199411
											loc_os02g30320.1	840	906	1007	821	353	538	-0.564043	7.67e-05	0.0199411
											loc_os02g54980.1	1129	1394	1417	1119	578	1026	-0.401053	7.74e-05	0.0199411
											loc_os07g28610.1	6589	7084	7715	6350	3296	5297	-0.38128	7.79e-05	0.0199411
											loc_os08g39270.1	383	323	494	236	173	225	-0.742931	7.58e-05	0.0199411
											loc_os06g04150.1	1534	1733	1674	1407	739	1077	-0.474552	6.89e-05	0.0188686
											loc_os03g01750.4	3580	5110	4970	6849	3141	6774	0.407906	6.75e-05	0.0187773
											loc_os01g42294.1	1166	910	1308	756	509	546	-0.715662	6.49e-05	0.0187322
											loc_os03g01900.1	517	600	666	514	222	367	-0.571656	6.64e-05	0.0187322
											loc_os03g15910.1	243	213	377	162	107	137	-0.862143	6.57e-05	0.0187322
											loc_os07g37850.1	1816	1412	1874	1039	802	1022	-0.64904	6.5e-05	0.0187322
											loc_os04g27790.1	138	206	192	377	156	280	0.71939	6.17e-05	0.0185423
											loc_os10g34795.1	131	112	162	90	37	43	-1.12577	5.84e-05	0.0178487
											loc_os04g36720.1	3518	3982	3947	3015	1569	3466	-0.397523	5.3e-05	0.0164634
											loc_os06g47600.1	351	331	439	264	152	213	-0.683887	4.98e-05	0.015715
											loc_os12g25200.1	263	350	364	174	148	168	-0.788489	4.9e-05	0.015715
											loc_os11g01330.1	1950	2153	2330	2823	1643	3494	0.431411	4.64e-05	0.0151662
											loc_os11g04720.2	812	1278	1126	1566	823	1845	0.519475	4.32e-05	0.0143552
											loc_os06g01210.1	50988	52600	65596	50726	23889	42488	-0.409728	4.25e-05	0.0143552
											loc_os02g47600.1	2869	3102	3438	4389	2226	5205	0.433609	3.58e-05	0.0123439
											loc_os03g56160.1	340	476	470	652	357	687	0.534406	3.09e-05	0.0109178
											loc_os01g13080.1	1058	1016	1222	832	463	483	-0.720392	3.11e-05	0.0109178
											loc_os11g03400.1	3329	3944	4271	3399	1707	2770	-0.414933	2.99e-05	0.0109178
											loc_os03g60840.1	410	550	578	426	178	279	-0.674273	2.81e-05	0.0106327
											loc_os08g13920.1	5936	6258	7805	4673	3194	3743	-0.587716	2.85e-05	0.0106327
											loc_os02g32520.1	778	1046	993	1686	667	1411	0.517125	2.39e-05	0.00953029
											loc_os11g47240.2	197	245	212	387	176	409	0.673269	2.44e-05	0.00953029
											loc_os06g08580.1	681	737	699	555	298	437	-0.575902	2.4e-05	0.00953029
											loc_os10g40410.1	1124	1080	1460	1009	478	669	-0.627945	2.46e-05	0.00953029
											loc_os04g58390.1	474	557	577	768	446	875	0.509611	1.95e-05	0.00826548
											loc_os01g13690.1	11411	15756	13300	11992	5263	10181	-0.450309	1.92e-05	0.00826548
											loc_os11g02610.1	1150	1215	1359	935	571	837	-0.512407	1.74e-05	0.0077079
											loc_os11g26340.1	454	545	664	453	188	339	-0.644948	1.68e-05	0.00765302
											loc_os03g24590.1	731	593	713	518	251	304	-0.790812	1.47e-05	0.00683603
											loc_os04g52880.1	849	898	1257	799	380	546	-0.658433	1.45e-05	0.00683603
											loc_os10g41100.1	168	174	199	107	62	51	-1.12224	1.44e-05	0.00683603
											loc_os11g34460.1	589	749	759	970	577	1291	0.562894	1.3e-05	0.00671704
											loc_os05g27780.1	990	1031	1121	828	391	408	-0.798493	1.33e-05	0.00671704
											loc_os09g26810.1	872	1004	984	758	349	773	-0.500682	1.24e-05	0.00671704
											loc_os11g18730.1	2250	2520	3234	2264	1045	1947	-0.485057	1.32e-05	0.00671704
											loc_os10g27190.1	3208	3533	3884	2806	1551	1866	-0.605503	1.11e-05	0.00623964
											loc_os04g10924.1	184	319	263	389	248	618	0.841502	9.98e-06	0.00581246
											loc_os10g02040.2	1634	1327	1794	1208	635	1022	-0.602076	9.2e-06	0.00552802
											loc_os01g51920.1	1660	2088	2095	2696	1480	3071	0.436459	8.15e-06	0.00536292
											loc_os06g39370.1	581	680	589	469	242	412	-0.593285	8.64e-06	0.00536292
											loc_os07g47640.1	8171	8892	9581	7214	3580	3983	-0.692313	8.39e-06	0.00536292
											loc_os08g17160.1	363	261	401	219	109	95	-1.12158	7.61e-06	0.0052486
											loc_os04g32920.3	458	674	559	991	450	899	0.584034	6.27e-06	0.00455229
											loc_os05g05030.1	253	288	294	479	278	427	0.651061	6.35e-06	0.00455229
											loc_os07g08970.1	4256	4755	4957	6633	3397	7878	0.463807	4.49e-06	0.00348451
											loc_os11g01530.1	15872	18629	16980	15024	6816	10285	-0.555118	3.97e-06	0.00321602
											loc_os12g39360.1	792	985	730	603	318	542	-0.649493	3.42e-06	0.00289313
											loc_os01g08130.1	126	48	134	47	11	12	-2.07489	2.72e-06	0.002516
											loc_os05g03030.1	244	244	331	186	85	112	-0.960034	2.84e-06	0.002516
											loc_os09g38090.1	1149	1482	1347	1051	543	767	-0.605805	2.66e-06	0.002516
											loc_os04g58200.1	14290	16111	14700	13220	5716	10861	-0.496306	1.67e-06	0.00173025
											loc_os08g39430.1	877	905	976	737	353	597	-0.587406	1.44e-06	0.00158231
											loc_os02g39710.1	1143	1227	1202	892	506	762	-0.582231	1.08e-06	0.00126089
											loc_os02g44320.1	8755	6926	10155	6578	3025	5804	-0.641519	8.4e-07	0.00104285
											loc_os09g24620.1	1105	1413	1401	2027	993	2536	0.603823	7.18e-07	0.000955807
											loc_os04g55159.1	8767	7984	10375	7397	3464	5599	-0.598484	7e-07	0.000955807
											loc_os05g42360.1	165	141	248	51	59	33	-1.67422	2.32e-07	0.000360055
											loc_os05g31140.1	1276	1206	1363	975	488	806	-0.63692	1.52e-07	0.000267327
											loc_os06g05440.1	1116	1213	1443	796	508	912	-0.620322	1.35e-07	0.000267327
											loc_os12g34524.1	923	803	1154	577	366	396	-0.922358	1.58e-07	0.000267327
											loc_os03g47610.6	8725	10721	10023	14600	7565	17388	0.532775	1.12e-07	0.000261972
											loc_os06g11660.1	466	649	590	300	227	252	-0.928923	8.63e-08	0.000229642
											loc_os03g22370.1	5076	4580	6016	3723	1985	2520	-0.775527	5.13e-08	0.000159261
											loc_os03g56930.1	1066	950	1226	771	389	630	-0.729423	4.35e-08	0.000159261
											loc_os03g59180.2	951	1233	1199	1687	1032	2160	0.662351	1.47e-08	6.85e-05
											loc_os06g21380.1	1369	1591	1805	2511	1381	3125	0.676861	1.35e-09	8.36e-06
											loc_os03g55776.1	1471	2065	1676	3130	1649	3834	0.83627	5.04e-12	4.7e-08
											loc_os06g03930.1	771	1100	1010	2340	1426	2677	1.30749	3.57e-31	6.65e-27
