# Supplementary material for: Multi-omics approaches explain the growth-promoting effect of the apocarotenoid growth regulator zaxinone in rice
Source: Commun Biol. 2021 Oct 25;4:1222. doi: 10.1038/s42003-021-02740-8 (PMC8545949; doi:10.1038/s42003-021-02740-8)
Supplement: Supplementary file 7 — Supplementary Data 5 [file 42003_2021_2740_MOESM7_ESM.xlsx]

## Sheet: Table 5.KEGG_Cytokinin
		KEGG / PlantCyc Enrichment Analysis (annotated in The Plant GeneSet Enrichment Analysis Toolkit (PlantGSEA) (http://structuralbiology.cau.edu.cn/PlantGSEA/index.php)	LOC_Os IDs	Reactions (annotated in the OyzaCyc 6.0 database available on the Plant Metabolic Network (https://pmn.plantcyc.org/organism-summary?object=ORYZA) )	Log2FC
		Cytokinins-O-glucoside biosynthesis Cytokinins-9-N-glucoside biosynthesis Cytokinins-7-N-glucoside biosynthesis	loc_os02g11640	UDP-α-D-glucose + 2-hydroxylamino-4,6-dinitrotoluene → 2-hydroxylamino-4,6-dinitrotoluene-C3-glucoside + UDP + H+ UDP-α-D-glucose + 2-amino-4,6-dinitrotoluene → 2-amino-4,6-dinitrotoluene glucoside + UDP + 2 H+ UDP-α-D-glucose + 4-hydroxylamino-2,6-dinitrotoluene → 4-hydroxylamino-2,6-dinitrotoluene-O-glucoside + UDP + H+ UDP-α-D-glucose + 2-hydroxylamino-4,6-dinitrotoluene → 2-hydroxylamino-4,6-…	3.06272
			loc_os04g44250	UDP-α-D-glucose + 6-hydroxyflavone → 6-O-β-D-glucosyl-6-hydroxyflavone + UDP + H+ UDP-α-D-glucose + quercetin = quercetin 7-O-glucoside + UDP + H+ UDP-α-D-glucose + kaempferol-3-rhamnoside = kaempferol 3-O-rhamnoside-7-O-glucoside + UDP UDP-α-D-glucose + quercetin → UDP + quercetin-3-glucoside + H+ UDP-α-D-glucose + 7-hydroxyflavone → 7-O-β-D-glucosyl-7-hydroxyflavone + UDP + H+ UDP-α-D-glucose +…	1.83422
			loc_os03g24430	castasterone + UDP-α-D-glucose → castasterone-23-O-glucoside + UDP + H+ brassinolide + UDP-α-D-glucose → brassinolide-23-O-glucoside + UDP + H+ UDP-α-D-glucose + quercetin = quercetin 7-O-glucoside + UDP + H+	3.42644
			loc_os01g53430	luteolinidin + UDP-α-D-glucose → luteolinidin 5-O-glucoside + UDP + 2 H+ apigeninidin + UDP-α-D-glucose → apigeninidin 5-O-glucoside + UDP + H+	3.04934
			loc_os05g45090	luteolinidin + UDP-α-D-glucose → luteolinidin 5-O-glucoside + UDP + 2 H+ apigeninidin + UDP-α-D-glucose → apigeninidin 5-O-glucoside + UDP + H+
			loc_os11g04860	cyanidin-3-O-rutinoside + UDP-α-D-glucose → cyanidin-3-O-rutinoside-5-O-β-D-glucoside + UDP + H+	2.49819
			loc_os02g42280	UDP-α-D-glucose + cis-zeatin → cis-zeatin-O-glucoside + UDP + H+ UDP-α-D-glucose + trans-zeatin → trans-zeatin-O-glucoside + UDP + H+ UDP-α-D-glucose + dihydrozeatin → dihydrozeatin-O-glucoside + UDP + H+ UDP-α-D-glucose + dihydrozeatin-9-N-glucoside → dihydrozeatin-9-N-glucoside-O-glucoside + UDP + H+	2.23911
			loc_os07g31960	luteolinidin + UDP-α-D-glucose → luteolinidin 5-O-glucoside + UDP + 2 H+ apigeninidin + UDP-α-D-glucose → apigeninidin 5-O-glucoside + UDP + H+	2.31442
			loc_os05g45100	luteolinidin + UDP-α-D-glucose → luteolinidin 5-O-glucoside + UDP + 2 H+ apigeninidin + UDP-α-D-glucose → apigeninidin 5-O-glucoside + UDP + H+	4.26924
			loc_os01g08440	UDP-α-D-glucose + β-D-gentiobiosyl crocetin = β-D-gentiobiosyl β-D-glucosyl crocetin + UDP UDP-α-D-glucose + β-D-glucosyl crocetin = bis(β-D-glucosyl) crocetin + UDP UDP-α-D-glucose + crocetin = β-D-glucosyl crocetin + UDP	2.19486
			loc_os07g13770	UDP-α-D-glucose + DIBOA → DIBOA-β-D-glucoside + UDP UDP-α-D-glucose + DIMBOA → DIMBOA-β-D-glucoside + UDP	1.50283
			loc_os01g45110	UDP-α-D-glucose + scopoletin → scopolin + UDP + H+ esculetin + UDP-α-D-glucose = esculin + UDP + H+ UDP-α-D-glucose + trans-cinnamate → UDP + trans-cinnamoyl-β-D-glucoside UDP-α-D-glucose + 4-hydroxybenzoate → 4-(β-D-glucosyloxy)benzoate + UDP + H+ UDP-α-D-glucose + coniferyl alcohol → coniferin + UDP + H+ UDP-α-D-glucose + 2-coumarate → trans-β-D-glucosyl-2-hydroxycinnamate + UDP + H+ salicylate…	3.75239
			loc_os05g12450	UDP-α-D-glucose + hydroquinone → arbutin + UDP + H+	1.51511
