# Supplementary material for: Multi-omics approaches explain the growth-promoting effect of the apocarotenoid growth regulator zaxinone in rice
Source: Commun Biol. 2021 Oct 25;4:1222. doi: 10.1038/s42003-021-02740-8 (PMC8545949; doi:10.1038/s42003-021-02740-8)
Supplement: Supplementary file 8 — Supplementary Data 6 [file 42003_2021_2740_MOESM8_ESM.xlsx]

## Sheet: Table6.Metabolomics_Time course
Relative amounts of 69 metabolites annotated by GC-MS analysis
Relative amounts of metabolites annotated by GC-MS analysis	2 hr			6 hr			24 hr			2 hr			6 hr			24 hr
Metaboite	Root_CTL	Roor_Zax		Root_CTL	Roor_Zax		Root_CTL	Roor_Zax		Shoot_CTL	Shoot_Zax		Shoot_CTL	Shoot_Zax		Shoot_CTL	Shoot_Zax
6-phosphogluconate	3.41 ±0.59	3.48 ± 0.29		3.58 ±0.23	3.74 ±0.24		3.07 ±0.79	3.89 ±1.04		0.63 ±0.35	0.59 ±0.28		0.58 ±0.51	0.29 ±0.36		0.8 ±0.39	0.84 ±0.17
Adenine	0.78 ±0.31	1.33 ± 0.38		1.01 ±0.37	1.2 ±0.16		1.08 ±0.4	1.17 ±0.38		2.12 ±1.29	3.11 ±1.94		2.71 ±0.1	3.31 ±1.17		1.53 ±0.24	1.98 ±0.57
Alanine	1265.37 ±120.34	1532.78 ±206.21*		1666.56 ±292.48	1933.08 ±275.96*		1678.2 ±511.79	3290.63 ±1154.39		2975.9 ±196.54	3491.43 ±397.43		3540.52 ±482.16	3019.79 ±290.13		3323.51 ±534.91	3740.55 ±285.49
Beta-alanine	12.38 ±1.29	14.12 ± 1.41		9.09 ±1.92	10.91 ±1.57		10.91 ±2.05	12.07 ±1.46		3.08 ±0.65	3.68 ±0.47		3.48 ±0.39	3.36 ±0.17		2.22 ±0.25	2.13 ±0.36
Arginine	0.39 ±0.19	0.61 ± 0.22		0.42 ±0.26	0.55 ±0.24		0.51 ±0.1	0.78 ±0.22		0.69 ±0.16	0.66 ±0.15		0.76 ±0.17	0.64 ±0.12		0.63 ±0.09	0.84 ±0.07
Asparagine	161.16 ±28.11	88.13 ± 12.64**		215.99 ±56.6	210.91 ±53.17*		152.55 ±25.65	120.41 ±14.11		222.15 ±61.72	171.24 ±24.84		55.1 ±7.49	59.99 ±15.72		85.12 ±18.21	105.14 ±18.25
Aspartic acid	1297.99 ±321.89	1479.72 ±139.5		1052.83 ±222.75	1115.73 ±160.53		1014.07 ±232.19	843.23 ±177.69		817.09 ±68.57	826.1 ±60.73*		943.65 ±120.39	792.96 ±60.66		850.11 ±129.24	795.56 ±76.13
Citric acid	24 ±14.97	19.46 ± 3.23		23.36 ±3.87	35.35 ±7.11**		20 ±1.52	37.81 ±14.18*		78.85 ±66.63	50.15 ±8.82		42.08 ±7.05	42.28 ±3.4		72.11 ±12.25	70.09 ±5.49
S-methyl-cysteine	0.18 ±0.09	0.17 ± 0.04		0.2 ±0.12	0.21 ±0.07		0.23 ±0.16	0.2 ±0.12		9.36 ±1.66	10.27 ±1.3		8.84 ±1.16	8.56 ±0.71		8.03 ±1.47	8.8 ±0.56
Dehydroascorbic acid	1.68 ±0.48	1.75 ± 0.31		1.81 ±0.53	1.71 ±0.17		1.99 ±0.33	2.5 ±0.5		7.51 ±2.03	11.48 ±5.89		10.69 ±6.8	10.73 ±3.3		5.78 ±0.58	12.52 ±3.08
Dehydroascorpic acid dimer	3.28 ±0.52	3.14 ± 0.37		3.46 ±0.74	3.36 ±0.24		3.4 ±0.64	4.23 ±1.01		12.39 ±3.36	17.39 ±7.27		16.38 ±9.5	14.82 ±4.04		9.35 ±1.31	19.24 ±3.75
Fructose	1904.58 ±231.08	2339.35 ±168*		1871 ±312.36	2459.1 ±141.22*		2325.33 ±111.03	2533.16 ±153.6**		1120.08 ±262.95	1391.41 ±166.71		1371.35 ±202.05	1439.86 ±165.58		1397.26 ±453.81	1528.53 ±459.38
Fructose-6-phosphate	9.18 ±4.71	6.46 ± 4.34		11.1 ±4.02	10.9 ±4.78		6.08 ±3.55	6.6 ±2.99		1.59 ±0.99	1.09 ±0.13		1.52 ±0.18	1.52 ±0.08		1.25 ±0.23	1.23 ±0.13
Fucose	9.76 ±0.43	11.42 ± 0.91**		10.77 ±0.82	14.63 ±1.73**		10.15 ±0.67	13.22 ±0.96**		44.38 ±5.9	45.3 ±8.41		42.4 ±4	39.35 ±2.35		32.65 ±6.69	40.81 ±4.55
Fumaric acid	10.42 ±2.5	11.78 ± 0.86		10.18 ±1.31	10.16 ±0.97		7.22 ±0.52	7.49 ±0.54		25.05 ±7.44	23.78 ±6.75		32.09 ±2.96	32.21 ±5.54		19.42 ±2.47	24.43 ±6.45
GABA	31.9 ±16.75	40.03 ± 8.29		22.6 ±4.41	26.97 ±6.68		29.35 ±9.94	57.76 ±38.45		18.44 ±7.81	23.06 ±12.02		21.98 ±7.45	28.98 ±7.14		10.68 ±2.78	15.71 ±5.12
Galactinol	0.95 ±0.1	1.24 ± 0.14**		1.21 ±0.18	1.8 ±0.46*		0.9 ±0.16	1.14 ±0.3		3.58 ±0.71	2.95 ±0.24		3.76 ±0.65	3.55 ±0.48		3.09 ±0.61	3.86 ±0.41*
Galactonic acid	1.29 ±0.18	1.46 ± 0.12		1.25 ±0.1	1.44 ±0.17*		1.03 ±0.07	1.25 ±0.16*		1.81 ±0.21	1.83 ±0.13		2.02 ±0.21	2.28 ±0.24		1.64 ±0.29	1.87 ±0.11
Galacturonic acid	1.76 ±0.15	1.83 ± 0.15		1.59 ±0.16	1.86 ±0.25*		1.51 ±0.23	1.68 ±0.27*		1.14 ±0.15	1.02 ±0.12		1.17 ±0.11	1.14 ±0.12		1.12 ±0.2	1.2 ±0.16
Glucose	221.91 ±33.12	356.79 ± 50.95**		288.07 ±52.8	442.35 ±43.61**		408.28 ±80.92	497.84 ±23.94*		980.65 ±129.54	1087.41 ±88.18		829.8 ±97.31	900.51 ±45.39		766.39 ±143.12	889.99 ±151.3
Glucose-1-phosphate	33.59 ±4.81	39.11 ± 3.32*		39.62 ±4.72	47.35 ±3.78*		21.85 ±6.08	31.17 ±6.26*		65.57 ±7.78	66.98 ±7.33		94.98 ±7.79	94.61 ±4.13		60.84 ±7.96	78.26 ±8.88*
Glucose-6-phosphate	26.57 ±4.84	27.22 ± 1.34		26.95 ±3.36	31.44 ±1.96*		17.72 ±5.04	24.21 ±6.84		4.19 ±0.98	3.65 ±0.47		5.4 ±0.45	5.94 ±0.43		3.81 ±2.14	3.8 ±1.89
Glutamic acid	1726.95 ±114.03	1733.63 ±104.74		1870.95 ±214.96	1862.03 ±140.68		1450 ±120.04	1575.98 ±200.84		1301.73 ±71.18	1395.77 ±142.44		1487.07 ±120.66	1425.16 ±101.55		1325.72 ±178.77	1456.98 ±97.26
Glutamine	47.96 ±16.28	74.88 ± 14.03*		42.83 ±10.13	53.06 ±8.64		67.88 ±30.85	103.43 ±26.9		5.87 ±1.72	6.32 ±0.71		19.4 ±5.75	11.59 ±2.04*		15.79 ±5.07	13.22 ±2.02
2 oxoglutaric acid	18.88 ±1.36	16.58 ± 1.51*		13.92 ±0.77	16.31 ±1.98*		13.58 ±1.8	18.84 ±2.17**		50.56 ±6.92	53.46 ±10.57		49.71 ±4.34	43.7 ±5.17		28.16 ±6.19	38.57 ±5.47*
Glyceric acid	0.73 ±0.04	0.77 ± 0.11		0.61 ±0.14	0.79 ±0.15		0.92 ±0.36	0.83 ±0.3		62.92 ±9.14	68.75 ±8.47		102.75 ±1.81	102.55 ±8.49		31.41 ±7.18	60.88 ±6.05*
Glycerol	23.14 ±9.51	18.48 ± 14.89		18.27 ±4.84	17.72 ±6.52		36.97 ±26.73	24.79 ±17.61		41.93 ±20.93	47.45 ±23.47		39.01 ±10.63	53.28 ±12.88		25.78 ±6.79	36.24 ±13.44
Glycerol-2-phosphat	0.28 ±0.09	0.25 ± 0.05		0.29 ±0.05	0.4 ±0.17		0.27 ±0.08	0.4 ±0.14		0.52 ±0.12	0.47 ±0.18		0.32 ±0.14	0.47 ±0.28		0.67 ±0.16	0.56 ±0.15
Glycerol-3-phosphate	4.81 ±0.61	5.29 ± 0.7		4.71 ±1.22	4.81 ±0.51		6.94 ±0.78	6.4 ±1.15		16.27 ±5.31	18.57 ±4.42		17.82 ±2.68	18.48 ±0.78		13.48 ±2.48	13.75 ±2.78
Glycine	49.82 ±5.68	58.75 ± 7.91*		45.92 ±8.39	54.67 ±5.85		61.61 ±15.61	71.74 ±7.3		161.15 ±32.06	159.84 ±35.47		130.22 ±15.99	137.18 ±18.09		116.22 ±16.8	148.32 ±30.19
Glycolic acid	1.85 ±0.13	2.08 ± 0.24		1.84 ±0.27	2.12 ±0.36		1.42 ±0.2	1.51 ±0.17		5.52 ±0.34	5.7 ±0.77		7.36 ±0.36	6.83 ±0.61		5.5 ±0.86	6.08 ±0.63
Histidine	2.11 ±0.35	1.7 ± 0.26		1.95 ±0.39	2.25 ±0.31		1.87 ±0.27	1.63 ±0.37		0.67 ±0.29	0.83 ±0.22		0.48 ±0.18	0.62 ±0.22		0.77 ±0.07	0.76 ±0.1
Homoserine	1.67 ±0.12	1.76 ± 0.19		1.29 ±0.34	1.89 ±0.28**		2.26 ±0.6	2.69 ±0.26		1.88 ±0.22	2.21 ±0.33		2.12 ±0.32	1.86 ±0.1		1.69 ±0.42	1.95 ±0.23
Myo-inositol	33.82 ±2.56	39.63 ± 2.73**		31.43 ±1.95	38.34 ±3.64*		42.09 ±2.65	47.48 ±1.85**		310.43 ±24.61	328.84 ±31.41		317.97 ±39.91	297.84 ±9.88		294.73 ±41.78	326.53 ±30.04
Isocitric acid	4.66 ±0.39	5.22 ±0.33*		4.68 ±0.57	5.4 ±0.41*		4.47 ±0.38	5.12 ±0.59		5.21 ±0.5	5.45 ±0.66		5.46 ±0.64	5.18 ±0.29		4.66 ±1.01	5.56 ±0.45
Isolucine	27.73 ±7.6	29.21 ±2.59		24.42 ±5.91	31.23 ±6.11		58.28 ±2.56	46.47 ±7.11**		38.33 ±11.38	41.26 ±15.89		25.94 ±4.79	30.64 ±6.8		36.68 ±8.34	36.86 ±8.36
Lactic acid	10.78 ±7.33	4.79 ±0.65		7.86 ±2.54	7.5 ±3.49		6.7 ±2.14	7.92 ±2.06		4.38 ±0.93	4 ±0.91		7.6 ±1.73	7.01 ±1.64		6.42 ±1.69	5.51 ±1.97
Leucine	37.49 ±13.13	33.33 ±2.43		31.76 ±6.44	34.32 ±5.78		94.34 ±7.22	65.36 ±12.87**		68.23 ±27.16	79.35 ±37.06		53.93 ±19.31	62.5 ±16.3		67.69 ±16.44	67.85 ±19
Lysine	7.66 ±2.06	8.17 ±1.1		7.5 ±2.17	7.87 ±1.84		19.54 ±0.72	18.55 ±4.34		7.31 ±4.84	6.7 ±3.19		4.66 ±1.45	5.5 ±1.18		4.28 ±0.88	4.23 ±1.21
Malic acid	152.41 ±21.28	159.46 ±10.07		159.53 ±13.79	196.4 ±19.33**		97.35 ±10.89	104.82 ±17.61		296.14 ±23.76	290.2 ±31.81		442.34 ±14.12	441.3 ±19.58		228.78 ±41.15	275.5 ±29.11
Maltose	19.29 ±1.43	21.09 ±1.12*		18.45 ±1.26	20.83 ±1.95*		16.03 ±2.25	19.08 ±2.55		21.59 ±1.36	22.49 ±2.48		23.27 ±2.45	21.7 ±1.64		20.14 ±4.21	22.85 ±2.08
Mannitol	5.94 ±0.55	7.44 ±0.47**		8.34 ±0.7	11.26 ±1.03**		6.62 ±1.28	8.3 ±2.3		7.67 ±2.34	8.86 ±2.44		6.81 ±1.14	7.91 ±0.9		4.41 ±0.81	6.64 ±0.97*
Methionine	7.47 ±0.98	8.26 ±1.24		8.33 ±0.77	9.03 ±0.69		8.26 ±2.26	9.67 ±1.75		9.33 ±4.92	9.63 ±4.11		9.01 ±3.87	7.24 ±1.26		5.72 ±1.32	6.71 ±2.24
Nicotinic acid	0.36 ±0.07	0.46 ±0.09		0.37 ±0.09	0.36 ±0.08		0.78 ±0.51	0.47 ±0.08		3.08 ±0.63	4.29 ±1.27		3.79 ±0.91	3.85 ±0.65		2.67 ±0.51	3.8 ±0.76*
Ornithine	7.3 ±1.2	7.14 ±1.16		6.71 ±1.66	8.62 ±2.58		7.84 ±1.84	10.16 ±1.91		11.62 ±9.21	7.14 ±2.39		4.58 ±0.39	4.55 ±1.41		6.04 ±1.73	5.58 ±0.49
Phenylalanine	15.24 ±1.84	14.43 ±1.06		15.77 ±3.26	16.64 ±2		21.92 ±2.5	19.06 ±4.37		25.07 ±7.31	24.01 ±5.18		20.29 ±3.32	21.66 ±2.04		27.82 ±6.34	29.83 ±3.47
Phosphoric acid	322.64 ±31.65	337.13 ±21.19		331.07 ±24.23	359.32 ±20.22		293.78 ±106.14	336.95 ±53.98		505.81 ±53.14	545.27 ±24.34		494.32 ±51.33	509.5 ±22.75		492.46 ±43.45	512.81 ±24.05
Pipecolic acid	16.74 ±3.67	16.15 ±2.88		13.26 ±3.67	18.76 ±3.72*		20.45 ±2.86	21.6 ±3.46		29.72 ±6.84	26.02 ±7.12		22.88 ±3.59	20.1 ±4.33		24.1 ±4.43	29.8 ±5.76
4-hydroxy-proline	0.56 ±0.08	0.57 ±0.03		0.44 ±0.08	0.45 ±0.06		0.43 ±0.06	0.47 ±0.06		0.63 ±0.14	0.64 ±0.1		0.63 ±0.11	0.52 ±0.14		0.39 ±0.08	0.47 ±0.08
Proline	86.41 ±8.1	87.77 ±6.41		87.49 ±6.85	112.08 ±10.96**		149.64 ±18.28	131.14 ±30.09		155.24 ±42.8	177.16 ±57.8		110.32 ±18.21	124.66 ±27.94		94.58 ±20.13	125.72 ±22.6*
Putrescine	54.44 ±7.56	72.36 ±11.34**		48.65 ±6.1	77.93 ±13.99**		61.1 ±16.42	110.02 ±61.95		7.61 ±9.76	3.5 ±0.77		3.05 ±0.56	2.55 ±1.24		2.36 ±1.52	3.2 ±0.7
Pyroglutamic acid	5412.36 ±640.82	6122.04 ±383.25		5154.33 ±442.73	5488.93 ±429.41		5277.9 ±876.7	6231.98 ±472.77		1982.91 ±246.14	2132.84 ±272.96		3375.83 ±578.89	2693.67 ±158.18*		3565.2 ±782.97	3181.15 ±285.28
Pyruvic acid	9.89 ±0.52	9.31 ±0.8		11.86 ±1.01	11.27 ±1.29		8.22 ±1.96	11.57 ±1.85*		67.66 ±11.42	86.41 ±27.94		60.87 ±5.92	45.75 ±9.96		31.66 ±6.49	44.27 ±11.12
Quinic acid	51.04 ±4.4	58.26 ±5.38*		107.02 ±10.17	125.23 ±17.63*		53.63 ±5.95	71.63 ±7.28		567.15 ±57.56	658.56 ±83.28		830.91 ±64.99	855.08 ±60.95		345.69 ±82.98	459.29 ±45.59*
Raffinose	2.36 ±0.25	2.44 ±0.23		2.33 ±0.28	2.78 ±0.37*		2.34 ±0.1	2.26 ±0.16		35.41 ±4.87	33.8 ±4.58		37.41 ±4.48	34.69 ±2.22		35.58 ±7.82	49.26 ±5.93*
Rhamnose	5.4 ±0.72	5.99 ±0.5		5.09 ±0.5	6.12 ±0.71		6.17 ±0.56	7.51 ±0.97		23.14 ±5.51	20.18 ±6.14		19.63 ±1.72	16.09 ±2.32		16.51 ±3.48	19.99 ±2.01
Salicylic acid	0.11 ±0.03	0.13 ±0.09		0.19 ±0.08	0.2 ±0.08		0.12 ±0.03	0.11 ±0.07		20.99 ±5.29	17.67 ±5.16		27.61 ±10.4	40.59 ±5.77		13.74 ±4.6	17.63 ±3.42
Serine	464.83 ±49.43	473.05 ±50.22		430.87 ±50.99	482.51 ±52.58		471.78 ±77.07	476.08 ±40.73		781.5 ±69.52	786.98 ±78.29		762.04 ±143.41	694.79 ±34.64		753.11 ±145.14	816.29 ±81.2
Succinic acid	7.23 ±0.42	5.86 ±0.44		4.88 ±0.36	4.84 ±0.61		6.55 ±0.73	5.36 ±0.97		27.07 ±5.21	28.01 ±4.2		26.58 ±2.96	26.95 ±4.33		21.16 ±3.7	27.91 ±1.09*
Sucrose	1385.56 ±206.68	1718.37 ±154.14*		1859.57 ±167.72	2682.79 ±528.58**		992.4 ±459.79	940.05 ±157.77		3076.67 ±172.59	3640.64 ±424.82*		5629.07 ±806.29	5396.29 ±267.65		3250.3 ±666.86	4280.18 ±557.45*
Trehalose	40.62 ±23.16	57.12 ±15.62		45.23 ±23.77	36.37 ±16.11		41.52 ±8.55	84.91 ±32.4*		10.7 ±1.01	12.43 ±1.25*		14.15 ±1.65	13.88 ±1.03		11.97 ±2.72	15 ±1.47*
Threonic acid	5.43 ±0.83	5.87 ±0.47**		6.82 ±0.36	7.39 ±0.23*		5.6 ±0.58	6.98 ±1.17		84.48 ±3.22	81.29 ±5.74		77.46 ±3.23	80.9 ±11.56		72.73 ±8.3	77.6 ±2.66
Threonine	43.68 ±4.43	48.12 ±4.07		50.92 ±7.59	60.34 ±6.82*		45.99 ±6.39	45.21 ±4.39		138.93 ±15.56	147.37 ±22.32		173.04 ±22.86	165.88 ±8.91		112.82 ±21.66	124.64 ±11.27
Tryptophan	10.74 ±3.15	14.72 ±1.96*		6.61 ±4.78	10.02 ±4.21		24.97 ±11.14	15.55 ±3.74		11.72 ±6.01	12.41 ±3.65		9.24 ±1.52	9.67 ±1.26		12.13 ±2.87	10.62 ±1.71
Tyramine	8.72 ±1.55	9.29 ±0.92		8.32 ±1.82	8.62 ±1.52		18.24 ±0.75	17.66 ±3.78		8.54 ±3.97	7.89 ±2.6		6.18 ±1.12	6.82 ±1.12		6.07 ±0.75	6.09 ±1.19
Tyrosine	175.66 ±30	151.56 ±17.57		117.7 ±15.45	141.77 ±24.2		196.11 ±22.99	169.69 ±45.36		63.83 ±12.39	69.09 ±14.28		73.36 ±14.28	75.65 ±5.77		59.47 ±13.81	65.3 ±9.08
Urea	23.42 ±10.36	13.82 ±1.64*		19.44 ±4.77	18.31 ±5.59		20.37 ±4.87	23.98 ±3.73		19.37 ±6.69	13.74 ±4.83		10.02 ±2.52	10.88 ±2.13		10.5 ±3.08	10.33 ±1.49
Valine	160.11 ±22.96	201.42 ±22.98*		153.55 ±26.41	212.61 ±35.75**		209.76 ±31.05	214.78 ±23.49		183.91 ±33.03	203.68 ±43.85		173.46 ±36.4	168 ±18.51		203.09 ±40.92	209.94 ±28.56
Xylose	1.51 ±0.33	2.05 ±0.31		1.86 ±0.28	3.01 ±0.53		2.15 ±0.57	2.92 ±0.28		1.14 ±0.21	1.09 ±0.2		1.24 ±0.09	1.37 ±0.12		0.79 ±0.2	1.03 ±0.11
