# Supplementary material for: Multi-omics approaches explain the growth-promoting effect of the apocarotenoid growth regulator zaxinone in rice
Source: Commun Biol. 2021 Oct 25;4:1222. doi: 10.1038/s42003-021-02740-8 (PMC8545949; doi:10.1038/s42003-021-02740-8)
Supplement: Supplementary file 9 — Supplementary Data 7 [file 42003_2021_2740_MOESM9_ESM.xlsx]

## Sheet: Table 7. Metabolomics_zas&d17
Relative amounts of metabolites annotated by GC-MS analysis
Metaboite	WT_CTL	WT_Zax		zas_CTL	zas_Zax		d17_CTL	d17_Zax
Adenine	1.05±0.15	0.94±0.17		0.9±0.14	0.81±0.16		1.14±0.06	1.05±0.09
Alanine	306.±54.6	441.±141.99**		486.±21.56	402.±71.46		307.±41.63	153.±15.75**
Beta-alanine	0.77±0.12	1.22±0.25**		0.92±0.11	1.32±0.26		1.34±0.36	1.02±0.11**
Arginine	0.1±0.04	0.06±0.05		0.08±0.08	0.1±0.02		0.16±0.02	0.11±0.03
Ascorbic acid	0.04±0.03	0.03±0.04		0.17±0.03	0.02±0.02**		0.05±0	0.01±0*
Asparagine	190.±38.12	52.3±10.82		26.2±4.28	26.2±8		8.6±11.26	3.44±0.63
Aspartic acid	669.±64.72	714.±57.87		756.±27.03	731.±56.58		775.±10.75	689.±56.94*
Citric acid	23.0±3.06	32.2±4.41*		44.7±6.1	55.6±5.6*		48.7±4.62	50.3±1.71
S-methyl-cysteine	0.04±0.02	0.04±0.05		0.06±0.04	0.02±0.04		0.05±0.02	0.05±0.02
Cysteine	0.09±0.02	0.05±0.09*		0.12±0.04	0.08±0.02		0.09±0.06	0.07±0.07
Dehydroascorbic acid	0.46±0.24	0.52±0.02		0.06±0.12	0.33±0.24*		0.38±0.11	0.06±0.03**
Dehydroascorbic acid dimer	1.3±0.16	1.13±0.22		1.3±0.04	1.37±0.11		1.51±0.16	1.62±0.15
Fructose	2535±699.04	4483±365.21*		972.±1106.69	2346±1359.11		2306±1159.09	1733±640.78
Fructose-6-phosphate	3.85±0.96	3.67±1.23		3.67±1.29	5.28±0.28		3.74±1.32	3.51±0.87
Fucose	1.55±0.33	0.88±0.24**		1.61±0.19	1.29±0.06		1.38±0.24	1.41±0.34
Fumaric acid	3.95±0.56	2.42±0.41**		2.92±0.2	3.13±0.23		2.67±0.49	2.42±0.2
GABA	1.2±0.24	2.03±0.06*		0.27±0.16	0.47±0.49		0.49±0.33	0.23±0.09*
Galactinol	1.41±0.2	1.56±0.09		0.62±0.12	1.18±0.09*		0.95±0.41	1.32±0.2*
Galactonic acid	0.15±0.07	0.34±0.07*		0.25±0.16	0.35±0.1		0.4±0.12	0.37±0.14
Galacturonic acid	0.29±0.12	0.34±0.07		0.24±0.17	0.35±0.1		0.39±0.12	0.38±0.14
Glucose	22±1.77	47.1±2.06*		18.1±1.14	31.1±1.01*		33.3±2	32.2±1.14
Glucose-1-phosphate	14.4±1.99	11.2±6.45*		14.4±11.33	14.8±19.45		12.7±7.95	14.6±7.61
Glucose-6-phosphate	8.66±0.74	10.6±0.52**		10.8±1.21	13.5±0.34		9.6±2.2	10.4±0.66
Glutamic acid	409.±14.97	75.5±56.23**		357.±39.52	69.7±7.88**		149.±10.47	13.1±0.85**
Glutamine	47.2±8.48	62.9±9.46*		25.8±9.94	41.2±9.5*		42.2±4.34	32.5±2.71*
2 oxo-glutaric acid	5.66±0.62	6.45±0.45		4.12±1.04	6.27±0.2*		6.57±1.22	6.91±0.54
Glyceric acid	0.45±0.07	0.65±0.34		0.92±0.23	0.75±0.09		0.51±0.2	0.53±0.16
Glycerol	57.2±4.59	71.9±9.87*		55.3±17.46	68.8±7.45		71.8±10.09	56.8±7.39
Glycerol-2-phosphate	1.83±0.22	1.85±0.21		1.1±0.13	1.77±0.09*		1.31±0.2	0.96±0.07*
Glycine	17.5±1.97	23.2±2.35*		14.7±1.73	16.6±4.31		18.5±2.84	15.1±1.55*
Histidine	0.49±0.2	0.34±0.17		0.23±0.06	0.19±0.22		0.2±0.11	0.17±0.03
Homoserine	3.35±0.3	3.75±0.57		3.32±0.24	3.43±0.28		3.87±0.08	3.71±0.62
Myo-Inositol	19.0±1.27	22.0±1.56*		14.6±1.51	16.6±1.28*		20.7±0.57	19.5±1.09
Isocitric acid	1.26±0.14	1.41±0.13		0.9±0.3	1.27±0.17*		1.27±0.18	1.35±0.25
Isoleucine	17.1±2.03	20.2±1.12*		14±1.01	9.46±1.35*		15.7±3.08	13.2±0.8**
Leucine	21.3±2.34	21.6±2.87		17.6±2.87	12.0±3.82		17.9±1.5	16.5±1.45
Lysine	3.32±0.54	3.37±0.52		3.15±0.39	1.81±0.47		3.6±0.28	3.65±0.33
Malic acid	87.9±8.78	100.±13.16		102.±4.65	117.±11.84		123.±4.79	123.±3.58
Maltose	5.51±0.71	6.67±0.48*		4.72±1.02	5.55±0.6		8±0.58	8.36±0.42
Methionine	3±0.1	3.36±0.1*		2.38±0.28	2.6±0.17		3.05±0.29	3.04±0.24
Nicotinic acid	1.03±0.17	1.11±0.34		1.09±0.03	1.14±0.32		1.1±0.27	0.74±0.2*
Ornithine	1.91±0.2	1.54±0.08		1.91±0.04	1.57±0.2		1.59±0.07	1.29±0.09
Phenylalanine	6.12±0.57	7.25±0.47*		5.63±0.11	5.86±0.64		5.66±1.24	5.66±0.09
Phosphoric acid	1563±165.23	1837±201.54		3555±354.87	3377±258.85		3004±275.72	2824±417.43
Pipecolic acid	2.01±0.43	1.19±0.14*		1.5±0.13	1.8±0.13		1.22±0.42	1.38±0.24
4-hydroxy-Prolin	0.4±0.03	0.4±0.12		0.61±0.13	0.49±0.05		0.6±0.16	0.49±0.09
Proline	30.4±2.28	29.1±13.75		41.1±7.24	23.8±8.15		28.4±4.18	20.6±0.72
Pyroglutamic acid	5533±913.36	5394±627.66		4709±164.63	5800±743.58*		4587±223.42	4108±445.27
Pyruvic acid	7.23±1.1	7.24±0.39		3.6±1.52	4.67±0.74		4.6±1.07	4.66±0.82
Quinic acid	49.9±7.18	80.6±3.22*		40.6±5.2	58.1±9.15*		59.5±9.35	56.6±7.73
Raffinose	2.51±1.01	2.84±0.35		0.78±0.68	2.03±0.13**		2.36±0.42	2.34±0.17
Rhamnose	3.47±0.23	4.66±0.39**		4.01±0.44	5.36±0.25**		5.62±0.28	6.98±0.67*
Salicylic acid	0.06±0.05	0.14±0.03		0.05±0.02	0.13±0.11		0.04±0.11	0.06±0.04
Serine	202.±18.49	169.±16.37*		158.±10.18	188.±12.13		93.8±29.92	70.8±4.82**
Succinic acid	2.88±0.43	1.92±0.14**		1.88±0.18	2.12±0.08		2.36±0.37	1.7±0.09**
Sucrose	2537±189.28	3050±713.44		3695±1776.33	3429±1024.92		4855±294.06	4943±1057.89
Threonic acid	14.7±1.02	15.1±1.34		12.9±1.24	15.4±0.66*		12.7±1.29	11.8±0.36
Threonine	17.7±2.18	16.2±1.12		12.0±0.82	14.4±1.54*		10.9±1.52	8.79±0.22**
Trehalose	6.9±0.36	7.58±0.73		3.71±1.38	4.59±0.4		4.29±0.77	4.23±0.47
Tryptophan	2.58±0.14	2.99±0.44		1.88±0.33	2.33±0.3		4.03±0.06	2.63±0.11
Tyramine	2±5.13	1.43±2.59		1.76±0.77	0.68±3.17*		1.62±0.54	0.56±0.26
Tyrosine	2.72±0.13	3.24±0.25*		2.31±0.11	2.48±0.57		2.38±0.23	2.24±0.21
Urea	11.6±1.96	7.79±1.72*		20.1±4.16	13.5±2.37*		16.4±0.84	19.8±7.56
Valine	131.±5.97	150.±12.19*		88.7±8.74	109.±14.34		91.4±27.37	82.6±6.71
