# Supplementary material for: Multi-omics approaches explain the growth-promoting effect of the apocarotenoid growth regulator zaxinone in rice
Source: Commun Biol. 2021 Oct 25;4:1222. doi: 10.1038/s42003-021-02740-8 (PMC8545949; doi:10.1038/s42003-021-02740-8)
Supplement: Supplementary file 10 — Supplementary Data 8 [file 42003_2021_2740_MOESM10_ESM.xlsx]

## Sheet: Table 8. Primer list
Supplemental Table 8 Primer sequences used in this study
Experiment	Primer name	Sequence (5′–3′)
qRT-PCR_RNAseq Validation	Os01g05150.1-F	GAAGCAGGAGCACTGATGGGT
	Os01g05150.1-R	GCTACGGAGACGGTGGCTATG
	Os01g06660.1-F	CAGTCAAGCCAGTCCTCGTT
	Os01g06660.1-R	TAACCACAGGCATCAGCCAG
	Os01g16170.1-F	CATCTTCAGTGGAGCGGGAG
	Os01g16170.1-R	AGGTTTGAGCCCATTTTGCG
	Os01g33869.1-F	CACAGATTTGCCACTCCTTGC
	Os01g33869.1-R	CCCCAACGTAATCATCTTGAGC
	Os10g07556.1-F	CGAACACTTGCTATGGTCGC
	Os10g07556.1-R	AGCACTGGAATGACCCTTGG
	Os06g05990.1-F	ATGGAGATGGAGAGGGAGGG
	Os06g05990.1-R	CCTTCCTTCCACGACAACGA
	Os06g11130.1-F	CTACGAGAGCCTCAAGGCCA
	Os06g11130.1-R	GCGGATCCATGCAGTAGAAGA
	Os07g14470.1-F	CGCCTACTGCAACGACTCTA
	Os07g14470.1-R	CTTGGTACGGTTCCACGAGT
	Os07g23570.1-F	GCCCTGTCTCACTCATACGG
	Os07g23570.1-R	CAATAGTGCACCCTCAGGCA
	Os07g28250.1-F	TATACGAGCACGAAACGCCA
	Os07g28250.1-R	TGCAGGGTGTTGAAGAGGAC
	Os07g44110.1-F	AAGCGCGGAGATTGAACTGA
	Os07g44110.1-R	GAAGACCTGCTTCCCCTCAC
	Os10g10540.1-F	GCTCTAGGCTCGTTCTCCTG
	Os10g10540.1-R	CTGCGTCAGCTACACTCACC
	Os01g42370.1-F	CTCCGCTTTCACTCACTTT
	Os01g42370.1-R	CAACCGGTCCTCAACTATTC
	Os05g45230.1-F	ACGTCGACAACACCCAAACT
	Os05g45230.1-R	ACCGGTAATGTAAACCCTGCC
	Os02g35490.1-F	TCGTCATCGTCATCATCTCGC
	Os02g35490.1-R	GACCTTGAGGAGTCCCTCGT
qRT-PCR_Sugar_CKs	Os01g45110.1-F	GAGCCATAGGGAGAGTGAT
	Os01g45110.1-R	CGTCCATCAGAATTCCAACA
	Os02g11640.1-F	TGTCAAAGCTCATGGACAG
	Os02g11640.1-R	AGGCTTTCGTACGAGGAT
	Os02g42280.1-F	GCTGAGGGAGAGGGTTAT
	Os02g42280.1-R	GTCCACTAATCCCACGAATG
	Os03g24430.1-F	TCGTCTACGTCAGCTTCG
	Os03g24430.1-R	ATCTCACCACCCAGATGAA
	Os01g06660.1-F	GGCTGTGGGTACGAATTT
	Os01g06660.1-R	AGCAATGACTCGCTTATCC
	Os02g10070.1-F	GAGCATTGGAATAGGATCTCAG
	Os02g10070.1-R	CCTTCTTGCAGTGGTTCTC
	Os02g48360.1-F	GGAATACTTGGAGAAGGTGAAA
	Os02g48360.1-R	CAATGTCTCGGTCACAGATG
	Os04g10000.1-F	GAAGTCGGCGAACCTAAAG
	Os04g10000.1-R	AACCAAAGCTCGAGTTGAC
	Os05g06460.1-F	TTCATGCACACCCAACAT
	Os05g06460.1-R	GCTGCAACTGGTTCATTTAC
	Os05g33570.1-F	TAAGCTGGCTACAGAGAGAG
	Os05g33570.1-R	GAAAGGCGAACAAGAAACATAG
	Os07g46920.1-F	TCATCGAGGAGGACATGAA
	Os07g46920.1-R	TTATGCCCAGTGATGTACTTG
	Os08g02700.1-F	GTTCGAGGAGACGCTCTA
	Os08g02700.1-R	CTTGTCGACCTTGATCCC
	Os09g12650.1-F	TGGAACAAATGTTAAGCCAATC
	Os09g12650.1-R	TTCCTCACCTTCTCCAAGTA
	Os10g26570.1-F	GCTGTTCATGGTGCATTTG
	Os10g26570.1-R	CTTGTGGACTTGATGACTTCT
Ubiquitin (OsUBQ)	OsUbi-Q F	GCCCAAGAAGAAGATCAAGAAC
	OsUbi-Q R	AGATAACAACGGAAGCATAAAAG
