# Supplementary material for: Multi-omics approaches explain the growth-promoting effect of the apocarotenoid growth regulator zaxinone in rice
Source: Commun Biol. 2021 Oct 25;4:1222. doi: 10.1038/s42003-021-02740-8 (PMC8545949; doi:10.1038/s42003-021-02740-8)
Supplement: Supplementary file 11 — Supplementary Data 9 [file 42003_2021_2740_MOESM11_ESM.xls]

## Sheet: Samplelist for upload
SampleName	FileName	SampleNu	Rep	Treatment1	Treatment2	Tissue	Time	Sample
Mock1_+P_R_2 hr	M_18_0751_7_D701-D507.htseq	7	1	Mock	P	Root	2hr	Mock_P_Root_2hr
Mock2_+P_R_2 hr	M_18_0752_8_D701-D508.htseq	8	2	Mock	P	Root	2hr	Mock_P_Root_2hr
Mock3_+P_R_2 hr	M_18_0753_9_D702-D501.htseq	9	3	Mock	P	Root	2hr	Mock_P_Root_2hr
Zax1_+P_R_2 hr	M_18_0754_10_D702-D502.htseq	10	1	Zax	P	Root	2hr	Zax_P_Root_2hr
Zax2_+P_R_2 hr	M_18_0755_11_D702-D503.htseq	11	2	Zax	P	Root	2hr	Zax_P_Root_2hr
Zax3_+P_R_2 hr	M_18_0756_12_D702-D504.htseq	12	3	Zax	P	Root	2hr	Zax_P_Root_2hr
Mock1_+P_R_6 hr	M_18_0763_31_D704-D507.htseq	31	1	Mock	P	Root	6hr	Mock_P_Root_6hr
Mock2_+P_R_6 hr	M_18_0764_32_D704-D508.htseq	32	2	Mock	P	Root	6hr	Mock_P_Root_6hr
Mock3_+P_R_6 hr	M_18_0765_33_D705-D501.htseq	33	3	Mock	P	Root	6hr	Mock_P_Root_6hr
Zax1_+P_R_6 hr	M_18_0766_34_D705-D502.htseq	34	1	Zax	P	Root	6hr	Zax_P_Root_6hr
Zax2_+P_R_6 hr	M_18_0767_35_D705-D503.htseq	35	2	Zax	P	Root	6hr	Zax_P_Root_6hr
Zax3_+P_R_6 hr	M_18_0768_36_D705-D504.htseq	36	3	Zax	P	Root	6hr	Zax_P_Root_6hr
Mock1_+P_R_24hr	M_18_0775_55_D707-D507.htseq	55	1	Mock	P	Root	24hr	Mock_P_Root_24hr
Mock2_+P_R_24hr	M_18_0776_56_D707-D508.htseq	56	2	Mock	P	Root	24hr	Mock_P_Root_24hr
Mock3_+P_R_24hr	M_18_0777_57_D708-D501.htseq	57	3	Mock	P	Root	24hr	Mock_P_Root_24hr
Zax1_+P_R_24hr	M_18_0778_58_D708-D502.htseq	58	1	Zax	P	Root	24hr	Zax_P_Root_24hr
Zax2_+P_R_24hr	M_18_0779_59_D708-D503.htseq	59	2	Zax	P	Root	24hr	Zax_P_Root_24hr
Zax3_+P_R_24hr	M_18_0780_60_D708-D504.htseq	60	3	Zax	P	Root	24hr	Zax_P_Root_24hr
Mock1_+P_Sh_2hr	Rick_Rice_19_D703-D503.htseq	19	1	Mock	P	Shoot	2hr	Mock_P_Shoot_2hr
Mock2_+P_Sh_2hr	Rick_Rice_20_D703-D504.htseq	20	2	Mock	P	Shoot	2hr	Mock_P_Shoot_2hr
Mock3_+P_Sh_2hr	Rick_Rice_21_D703-D505.htseq	21	3	Mock	P	Shoot	2hr	Mock_P_Shoot_2hr
Zax1_+P_Sh_2hr	Rick_Rice_22_D703-D506.htseq	22	1	Zax	P	Shoot	2hr	Zax_P_Shoot_2hr
Zax2_+P_Sh_2hr	Rick_Rice_23_D703-D507.htseq	23	2	Zax	P	Shoot	2hr	Zax_P_Shoot_2hr
Zax3_+P_Sh_2hr	Rick_Rice_24_D703-D508.htseq	24	3	Zax	P	Shoot	2hr	Zax_P_Shoot_2hr
Mock1_+P_Sh_6hr	Rick_Rice_43_D706-D503.htseq	43	1	Mock	P	Shoot	6hr	Mock_P_Shoot_6hr
Mock2_+P_Sh_6hr	Rick_Rice_44_D706-D504.htseq	44	2	Mock	P	Shoot	6hr	Mock_P_Shoot_6hr
Mock3_+P_Sh_6hr	Rick_Rice_45_D706-D505.htseq	45	3	Mock	P	Shoot	6hr	Mock_P_Shoot_6hr
Zax1_+P_Sh_6hr	Rick_Rice_46_D706-D506.htseq	46	1	Zax	P	Shoot	6hr	Zax_P_Shoot_6hr
Zax2_+P_Sh_6hr	Rick_Rice_47_D706-D507.htseq	47	2	Zax	P	Shoot	6hr	Zax_P_Shoot_6hr
Zax3_+P_Sh_6hr	Rick_Rice_48_D706-D508.htseq	48	3	Zax	P	Shoot	6hr	Zax_P_Shoot_6hr
Mock1_+P_Sh_24hr	Rick_Rice_67_D709-D503.htseq	67	1	Mock	P	Shoot	24hr	Mock_P_Shoot_24hr
Mock2_+P_Sh_24hr	Rick_Rice_68_D709-D504.htseq	68	2	Mock	P	Shoot	24hr	Mock_P_Shoot_24hr
Mock3_+P_Sh_24hr	Rick_Rice_69_D709-D505.htseq	69	3	Mock	P	Shoot	24hr	Mock_P_Shoot_24hr
Zax1_+P_Sh_24hr	Rick_Rice_70_D709-D506.htseq	70	1	Zax	P	Shoot	24hr	Zax_P_Shoot_24hr
Zax2_+P_Sh_24hr	Rick_Rice_71_D709-D507.htseq	71	2	Zax	P	Shoot	24hr	Zax_P_Shoot_24hr
Zax3_+P_Sh_24hr	Rick_Rice_72_D709-D508.htseq	72	3	Zax	P	Shoot	24hr	Zax_P_Shoot_24hr
