# Supplementary material for: Multi-omics approaches explain the growth-promoting effect of the apocarotenoid growth regulator zaxinone in rice
Source: Commun Biol. 2021 Oct 25;4:1222. doi: 10.1038/s42003-021-02740-8 (PMC8545949; doi:10.1038/s42003-021-02740-8)
Supplement: Supplementary file 12 — Supplementary Data 10 [file 42003_2021_2740_MOESM12_ESM.xlsx]

## Sheet: Fig1ad
				6-phospho-gluconate	alanine	beta, alanine	asparagine	aspartic acid	citric_acids	dehydroascorbic acid	dehydroascorpic acid dimer	fructose	fructose-6-phosphate	fucose	fumaric acid	GABA	galactnoil	galactonic acid	galacturonic acid	glucose	Glucose-1-phosphate	glucose-6-phosphate	glutamic acid	glutamine	2oxo-glutaric acid	glyceric acid	glycerol	glycerol-2-phosphat	glycerol-3-phosphate	glycine	glycolic acid	homoserine	myo, insitol	isocitric acid	isolucine	leucine	lysine	malic acid	maltose	manitol/or similar	methionine	nicotinic acid	ornithine	phenylalanine_192_8,60	phosphoric acid	Pipecolic acid	4-hydroxy-proline	proline	putrescine
18020oA_01	WT+P-2hr_Mock_S2	WT+P-2hr_Mock_shoot		0.444717	2777.09	3.66671	212.628	705.351	45.1521	7.59259	12.6141	955.962	1.07792	48.6627	16.8374	6.59418	4.0378	1.74647	1.28703	904.649	78.9417	2.83912	1308.1	5.48681	62.0219	71.5082	20.6366	0.577249	21.3435	134.343	5.39845	1.88784	319.604	5.37195	32.052	49.3077	3.84636	286.204	22.1298	5.05387	6.54412	3.45171	6.45871	21.1609	441.012	29.5693	0.474169	128.158	3.83753
18020oA_02	WT+P-2hr_Mock_S4	WT+P-2hr_Mock_shoot		0.679239	3132.3	3.87441	237	790.549	47.4066	6.06137	9.9571	1355.16	1.18486	49.6819	31.044	22.4149	4.32825	1.99203	1.18791	1110.93	65.5725	4.41049	1307.65	5.108	54.0894	60.8178	48.1681	0.347234	21.8179	156.137	5.705	1.89151	302.725	5.5923	33.1213	62.6911	5.14455	303.148	22.9418	9.33269	8.25748	4.07848	6.53349	22.1469	470.984	42.6246	0.450796	145.424	4.05411
18020oA_03	WT+P-2hr_Mock_S1	WT+P-2hr_Mock_shoot		1.17314	3223.56	3.20623	288.712	820.292	213.815	9.64067	17.3636	1465.66	3.6046	50.5414	36.623	29.727	4.16782	2.02759	1.24458	1128.84	67.1357	5.61846	1241.81	8.93733	50.7035	72.7377	80.4497	0.439586	7.27514	208.482	5.68989	2.06056	354.913	5.90968	59.6985	122.254	16.3443	332.876	22.7128	11.5336	19.2621	2.51388	11.9622	32.1008	570.794	24.8174	0.70059	241.772	27.5153
18020oA_04	WT+P-2hr_Mock_S3	WT+P-2hr_Mock_shoot		0.709409	3008.67	3.02818	286.168	907.944	52.1416	4.83102	8.46015	1211.05	1.17844	40.75	22.9004	14.4491	3.45324	1.69731	0.923405	1039.06	65.3067	4.84275	1418.46	6.68076	42.9515	67.1975	35.5291	0.700615	14.5253	182.359	5.98894	1.9201	296.955	4.94535	28.9891	50.6993	4.25059	303.267	21.9477	6.82147	7.73022	2.38913	7.59537	18.3479	473.692	29.6897	0.600946	136.327	4.06884
18020oA_05	WT+P-2hr_Mock_S5	WT+P-2hr_Mock_shoot		0.66454	2718.29	2.22577	132.145	816.052	46.8486	6.90657	10.7835	925.542	1.15206	37.1243	23.5781	20.415	2.59722	1.48578	0.963438	879.877	55.5776	3.65932	1214	4.15555	44.6461	50.064	37.1736	0.516542	16.6861	120.084	5.2844	1.44806	284.235	4.79107	33.7348	61.2857	4.95648	260.903	19.9971	6.85144	6.45097	2.8613	7.23159	20.3338	514.418	23.3111	0.751598	142.27	2.63785
18020oA_06	WT+P-2hr_Mock_S6	WT+P-2hr_Mock_shoot		0.123874	2995.5	2.462	176.239	862.369	67.722	10.0276	15.1498	807.075	1.35023	39.5128	19.3213	17.0327	2.92343	1.90766	1.21087	820.549	60.9028	3.79365	1320.37	4.83729	48.9582	55.1891	29.6214	0.514078	15.9705	165.499	5.06026	2.04702	304.158	4.63909	42.3805	63.117	9.32153	290.42	19.7982	6.45075	7.71117	3.19905	29.9528	36.3075	563.956	28.3207	0.786601	137.51	3.57377
18020oA_08	WT+P-2hr_Zaxinone_S1	WT+P-2hr_Zaxinone_shoot		0.690613	3509.54	3.35932	145.06	802.693	46.5836	18.5309	26.1996	1454.54	0.999983	51.821	26.0996	25.1215	2.63121	1.91559	1.06561	1135.7	69.6738	3.17182	1392.77	6.12177	69.4113	77.1237	50.1898	0.209371	18.8341	163.782	6.13427	2.12809	338.613	5.95927	40.8681	77.8081	5.88115	295.942	24.6652	8.9936	14.1591	3.45619	10.4998	23.3371	528.185	28.2026	0.643739	177.166	3.63744
18020oA_09	WT+P-2hr_Zaxinone_S2	WT+P-2hr_Zaxinone_shoot		0.666591	3019.83	3.16472	162.629	812.111	45.1885	7.67215	12.1637	1273.97	1.08877	35.9039	16.1728	11.5955	3.17107	1.74266	0.869743	1036.3	63.4722	3.92336	1305	5.7803	41.1826	62.0469	23.9433	0.599932	13.1318	118.736	5.59937	2.10452	298.896	5.1264	24.1369	41.7286	4.22492	272.537	21.1468	5.97393	4.84072	3.20599	7.89752	18.4931	550.503	18.7979	0.533273	119.006	3.0314
18020oA_10	WT+P-2hr_Zaxinone_S3	WT+P-2hr_Zaxinone_shoot		0.779309	3524.22	4.08358	208.945	800.656	40.5147	17.0263	23.85	1583.86	0.978812	38.7254	32.4972	40.4087	3.12035	1.77994	1.00998	1160.55	59.6826	3.13282	1280.24	5.85417	48.1894	63.6166	81.5781	0.364717	21.1972	200.585	4.69767	2.34728	318.672	4.90965	65.6396	136.061	11.7613	255.8	19.8225	10.7638	13.0862	6.21889	5.79182	30.6144	543.998	21.7115	0.698261	260.317	3.09853
18020oA_11	WT+P-2hr_Zaxinone_S4	WT+P-2hr_Zaxinone_shoot		0.734301	4101.45	4.2473	181.683	932.98	62.0404	8.73075	15.0322	1475.34	1.30686	55.6904	26.3604	26.4898	3.05366	2.00558	1.17747	1148	78.4117	4.17937	1637.64	7.53063	56.7482	78.8193	54.7071	0.650196	24.2125	186.865	6.72193	2.67519	378.582	6.34669	44.8377	89.3519	7.63738	340.25	25.5679	11.6809	9.90498	4.94926	7.36566	27.842	583.161	37.1518	0.769884	201.768	4.79075
18020oA_12	WT+P-2hr_Zaxinone_S5	WT+P-2hr_Zaxinone_shoot		0.0965867	3302.09	3.53749	157.871	782.053	56.4338	5.44206	9.70998	1169.35	1.06849	44.3665	17.7629	11.6991	2.76781	1.69027	0.956812	956.501	63.6355	3.85139	1363.19	6.29926	51.7735	62.1264	26.8088	0.516135	15.4569	129.245	5.3334	1.79591	309.431	4.93196	30.8051	51.7886	3.98722	286.464	21.2521	6.89387	6.16042	3.63407	4.12304	19.7671	520.503	24.2312	0.537263	127.534	2.95495
18020oA_37	WT+P-24hr_Zaxinone_S1	WT+P-24hr_Zaxinone_shoot		0.999699	3890.38	2.37882	129.225	827.622	72.2522	12.2504	17.5294	1618.63	1.22735	40.4301	26.6092	18.6215	4.34523	1.91691	1.4979	928.196	77.1682	4.73455	1526.03	15.0021	42.2216	63.796	39.0641	0.729153	11.9667	153.211	5.79034	2.13467	333.085	5.4505	37.4475	73.2156	4.58608	269.414	23.0525	7.10017	8.08338	3.54019	5.80353	31.0468	521.493	39.0872	0.501499	134.26	3.33563
18020oA_38	WT+P-24hr_Zaxinone_S2	WT+P-24hr_Zaxinone_shoot		0.701102	3516.42	1.80729	83.5745	649.037	64.4173	11.3173	18.0729	874.016	1.20278	36.3763	13.9535	10.1115	3.40892	1.85714	1.15604	642.263	67.5395	4.19415	1360.31	9.94007	32.6309	54.8324	13.8444	0.333413	10.314	94.1908	5.79266	1.79794	280.366	5.01989	23.7596	37.4108	2.30585	252.559	20.5657	5.17881	3.72986	2.53643	5.24425	24.2675	476.494	23.4355	0.417545	87.6035	2.41491
18020oA_39	WT+P-24hr_Zaxinone_S3	WT+P-24hr_Zaxinone_shoot		0.986247	3701.56	2.04662	93.6451	794.315	73.3497	11.4869	18.0425	1857.41	1.32466	39.1662	26.1033	17.269	3.72904	1.77267	1.1474	1006.55	77.6718	5.06015	1368.73	12.5924	34.1158	58.6752	44.6293	0.718735	13.5303	168.796	5.74021	1.73721	329.513	5.76922	34.5283	65.4114	4.48001	256.737	21.4944	6.82315	5.99483	4.15448	5.89814	28.6334	535.532	28.3852	0.389986	121.682	4.10292
18020oA_40	WT+P-24hr_Zaxinone_S4	WT+P-24hr_Zaxinone_shoot		1.00608	4220.34	2.25707	94.3932	858.835	77.5479	9.11764	15.4057	2162.85	1.38006	48.0869	30.573	18.0135	4.39169	1.89303	1.26422	1069.02	94.6844	4.89473	1581.79	15.3924	46.3626	71.7265	43.2782	0.565922	14.8828	169.118	7.34375	1.96253	373.78	6.16888	37.288	71.5213	4.34205	312.687	26.5255	7.07899	8.50207	4.73919	6.29795	31.3607	539.271	32.4495	0.552684	132.138	3.89858
18020oA_41	WT+P-24hr_Zaxinone_S5	WT+P-24hr_Zaxinone_shoot		0.764599	3423.22	1.65982	105.537	798.312	63.1973	12.6764	20.1281	1209.55	1.00991	36.6848	19.5546	8.67501	3.75928	1.73946	1.07681	813.17	76.3516	3.84211	1382.59	12.3801	34.8785	57.826	26.8024	0.551148	13.3614	133.314	5.73768	1.77769	316.675	5.10051	38.2523	63.2546	3.68282	250.142	22.0045	5.79502	4.70547	3.59043	5.11326	28.9942	497.091	24.4289	0.410972	121.989	2.88318
18020oA_42	WT+P-24hr_Zaxinone_S6	WT+P-24hr_Zaxinone_shoot		0.610215	3691.36	2.6093	124.458	845.252	69.7774	18.2842	26.2583	1448.71	1.21725	44.1103	29.8115	21.5546	3.5437	2.03087	1.08695	880.718	76.1465	0.0572076	1522.43	13.9873	41.1831	58.4344	49.8247	0.483087	18.4622	171.27	6.04812	2.31055	325.747	5.84789	49.8978	96.3027	5.99727	311.489	23.4392	7.84698	9.27082	4.23019	5.12326	34.6519	506.977	31.0161	0.568898	156.666	2.54892
18020oA_49	WT+P-6hr_Zaxinone_S1	WT+P-6hr_Zaxinone_shoot		0.101132	3077.63	3.4132	73.0519	873.039	36.2494	9.46846	12.2717	1605.74	1.50117	37.4093	39.5551	37.0174	3.75768	2.07636	1.25151	940.016	97.9145	6.02998	1517.39	14.1363	36.3948	103.341	59.6519	0.812214	19.2846	153.676	7.60068	1.76664	311.824	4.71527	36.6539	73.7851	6.52616	456.815	21.6896	7.942	5.43899	4.89225	5.16088	22.6156	507.789	21.3483	0.572026	145.706	2.82221
18020oA_50	WT+P-6hr_Zaxinone_S2	WT+P-6hr_Zaxinone_shoot		0.172595	3291.84	3.5382	84.5777	845.364	42.9576	6.2504	9.89955	1329.86	1.66431	39.9835	29.1223	19.9624	3.06972	2.22524	1.09413	890.808	99.5626	5.28572	1525.12	13.7305	50.8138	91.3767	35.9675	0.443815	17.2225	114.615	7.27981	1.9756	300.016	5.06997	24.1602	44.4401	4.25015	458.736	24.3975	6.70963	8.23216	3.15602	4.23474	20.0765	501.231	22.126	0.298959	95.2909	3.63374
18020oA_51	WT+P-6hr_Zaxinone_S3	WT+P-6hr_Zaxinone_shoot		1.01904	2612.43	3.16704	46.8995	702.663	41.8637	15.4995	20.562	1196.52	1.49736	37.2736	24.4896	24.1628	3.7226	2.50748	1.07251	842.268	91.8767	6.18552	1346.91	10.5172	43.9345	105.499	42.247	0.243618	18.4288	122.519	5.89734	1.8925	287.267	5.06548	21.8632	44.4781	4.30491	429.867	19.436	8.16121	6.87181	3.22646	7.12435	19.0705	492.843	19.0319	0.430788	88.1244	2.45104
18020oA_52	WT+P-6hr_Zaxinone_S4	WT+P-6hr_Zaxinone_shoot		0.103152	3038.5	3.28796	58.7094	783.372	43.962	12.5716	17.4616	1446.6	1.52793	43.6525	29.8624	27.087	4.18731	2.26934	1.10243	900.969	95.6184	6.4631	1505.69	8.74855	47.8849	115.288	57.7488	0.731732	19.1701	151.823	6.89504	1.89864	306.038	5.52184	31.6998	64.0024	5.63466	453.503	22.2711	8.08129	8.98064	4.22277	3.67155	22.1389	542.952	26.8484	0.60924	129.987	3.101
18020oA_53	WT+P-6hr_Zaxinone_S5	WT+P-6hr_Zaxinone_shoot		0.172724	2752.94	3.19387	51.2837	761.408	42.1476	8.50588	12.0755	1425.63	1.5333	38.5143	33.1326	27.6964	3.66356	1.97571	0.984827	865.178	88.1708	5.56958	1300.08	11.4846	40.3506	94.8979	52.1595	0.493929	18.0026	125.973	6.91197	1.70602	293.5	5.35443	30.2175	62.3926	5.1211	408.264	20.9147	7.22712	6.4938	3.72113	3.33629	21.2086	482.683	16.4178	0.484838	129.385	3.15448
18020oA_54	WT+P-6hr_Zaxinone_S6	WT+P-6hr_Zaxinone_shoot		0.152818	3345.41	3.55557	45.4346	791.901	46.5009	12.0896	16.664	1634.81	1.41272	39.2845	37.1247	37.9601	2.91034	2.59791	1.32103	963.798	94.5334	6.07877	1355.77	10.901	42.8401	104.874	71.8925	0.084899	18.7865	154.503	6.36743	1.94249	288.375	5.36562	39.2709	85.8907	7.17227	440.616	21.4896	9.33889	7.44055	3.87479	3.79669	24.855	529.522	14.8302	0.709756	159.491	0.14263
18020oA_55	WT+P-6hr_Mock_S1	WT+P-6hr_Mock_shoot		1.05862	3540.89	3.51936	53.7553	1068.37	38.1446	8.038	13.4092	1460.22	1.54577	42.9849	32.3518	26.6872	2.79487	1.98608	1.16167	863.872	90.2729	5.88641	1527.04	13.3779	44.5525	102.733	48.2655	0.412205	17.4375	134.953	7.71011	2.1266	325.511	5.78961	27.1993	66.4837	5.81771	441.784	25.8752	7.84126	7.62892	3.38195	4.70913	21.138	465.973	19.1113	0.758832	119.646	3.19771
18020oA_57	WT+P-6hr_Mock_S2	WT+P-6hr_Mock_shoot		0.99599	3495.97	3.75845	65.1496	932.359	44.782	8.35942	13.9501	1526.94	1.46893	45.1641	33.92	22.9986	4.14996	2.06088	1.25908	873.727	98.4495	5.337	1462.47	26.6506	50.5637	101.463	39.1787	0.397769	18.2348	131.367	7.31645	2.03583	325.025	5.86945	26.7351	54.9047	4.32535	426.71	23.8756	6.05111	8.75406	4.49448	4.43497	20.3301	503.16	27.6434	0.660861	111.501	3.44212
18020oA_58	WT+P-6hr_Mock_S3	WT+P-6hr_Mock_shoot		0.148038	4151.87	3.71859	54.45	990.318	50.6221	20.7254	30.0659	1423.04	1.74121	44.8839	34.2462	27.0699	4.04639	2.26287	1.24423	896.341	104.18	5.54439	1623.18	21.0038	55.0069	105.319	44.5173	0.102217	21.0602	146.322	7.53586	2.54133	358.451	5.68891	30.5911	67.999	5.74883	439.875	23.3619	7.73325	14.3844	4.58214	5.04388	23.8342	562.515	23.161	0.623876	125.688	3.32382
18020oA_60	WT+P-6hr_Mock_S4	WT+P-6hr_Mock_shoot		0.135829	2973.33	2.91442	47.0412	783.576	34.7752	5.6192	8.09661	1075.22	1.3081	36.5824	27.8302	11.1498	4.05421	1.75692	1.02167	685.265	87.0341	4.81603	1335.59	16.5859	48.7007	101.497	24.0772	0.348432	14.5515	108.221	6.88005	1.77169	262.901	4.50894	19.2317	26.3214	2.74316	460.981	19.9758	5.63396	5.25896	2.69296	4.13393	15.8448	445.623	21.585	0.493119	84.4268	2.22051
18020oA_67	WT+P-24hr_Mock_S1	WT+P-24hr_Mock_shoot		0.924204	3314.29	2.22896	86.3252	795.74	72.7563	5.26061	8.58647	1660.26	1.11928	34.0069	21.666	14.2596	2.87815	1.73648	1.07771	853.447	61.1766	4.59224	1303.34	16.1976	29.5841	34.8959	34.5313	0.677963	13.9014	114.294	6.18481	1.43907	286.81	4.9696	35.6154	70.6617	5.15508	236.683	19.613	5.13909	6.89156	2.3345	5.56122	28.532	445.297	24.9343	0.447711	94.8797	2.86216
18020oA_68	WT+P-24hr_Mock_S2	WT+P-24hr_Mock_shoot		0.87271	3588.34	2.52644	106.328	817.787	71.681	5.96974	10.1024	1959.07	1.33114	32.9966	18.0892	11.026	3.42292	1.78617	1.24285	925.164	62.5566	0.0747067	1368.15	15.9329	29.0847	29.5261	18.7412	0.92025	13.8445	106.983	5.2057	1.70807	304.127	4.92045	34.8133	60.5192	3.59271	261.64	21.6242	3.91191	5.44	2.20724	4.84575	26.0828	494.623	27.4445	0.339576	89.7635	0.098477
18020oA_69	WT+P-24hr_Mock_S3	WT+P-24hr_Mock_shoot		0.118433	2401.45	1.85313	61.554	679.633	52.2814	5.21455	7.54839	780.779	0.926567	22.4187	16.0756	6.81689	2.20843	1.15995	0.780267	555.547	47.3525	3.99887	1034.4	7.47524	19.9491	21.2797	20.4263	0.477217	9.24825	94.165	4.11382	1.11815	227.183	2.89813	25.6896	46.4154	3.24298	157.823	13.2053	3.23602	4.04415	2.39305	4.20787	18.5104	453.346	16.3717	0.296083	68.2072	1.87055
18020oA_70	WT+P-24hr_Mock_S4	WT+P-24hr_Mock_shoot		1.08966	3625.19	2.14406	98.3447	997.073	79.2104	5.82211	9.59538	1156.69	1.32946	32.6758	19.3107	9.40848	3.12793	1.58336	1.25188	703.732	65.2951	5.11683	1505.34	18.3832	25.362	30.6058	24.23	0.655913	14.7369	131.86	6.11833	2.04532	321.204	5.02162	38.3427	69.3752	4.23523	235.498	22.0013	4.83824	5.01809	3.0574	7.10926	30.0627	523.218	25.2456	0.377327	95.4777	2.77882
18020oA_71	WT+P-24hr_Mock_S5	WT+P-24hr_Mock_shoot		0.988488	3688.29	2.35253	73.0666	960.322	84.6061	6.62181	10.9123	1429.5	1.51993	41.148	21.9345	11.8937	3.83703	1.92029	1.23295	794.071	67.8195	5.24714	1417.37	20.9673	36.8362	40.7654	30.9939	0.612934	15.6564	133.79	5.85653	2.1435	334.339	5.4668	48.9249	91.4582	5.17982	252.235	24.2339	4.9141	7.19931	3.36228	8.45707	35.908	545.805	26.4872	0.506644	124.596	4.20905
18022oA_13	WT+P-6hr_Mock_R1	WT+P-6hr_Mock_Root		3.78727	1611.16	8.43038	208.891	1007.47	19.504	2.07266	3.76107	1952.19	11.7169	10.2294	10.046	25.1485	1.51665	1.19644	1.43223	298.204	40.1899	24.2082	1779.05	37.2875	14.7095	0.666629	21.501	0.256172	4.01142	41.8317	2.02026	1.33035	31.6227	4.7974	26.0946	36.2803	7.53087	154.143	19.9756	8.61086	8.2237	0.320215	4.33454	15.0792	302.12	10.1799	0.375525	87.0606	42.4285
18022oA_14	WT+P-6hr_Mock_R2	WT+P-6hr_Mock_Root		3.38518	1327.53	6.97066	134.949	804.559	20.9435	2.00306	3.65988	1513.68	13.5836	11.3116	10.3959	22.2426	1.17322	1.27624	1.46796	243.229	46.2279	28.7754	1603.49	40.8139	13.6695	0.655288	13.4434	0.317629	4.32948	37.071	1.99734	0.88421	30.5324	4.37526	15.7498	23.3271	5.24803	144.389	17.8587	9.16259	7.09657	0.52652	5.49698	14.0501	302.961	8.79059	0.423505	82.7466	51.3099
18022oA_15	WT+P-6hr_Mock_R3	WT+P-6hr_Mock_Root		3.35311	1579.14	10.2751	223.181	1126.13	24.963	1.3169	2.65593	1922.74	11.0028	9.38429	8.41599	23.0789	1.2754	1.2007	1.79552	260.655	38.7157	24.0556	1869.48	48.9992	13.2907	0.495221	11.581	0.27666	3.70447	48.0032	1.68209	1.26157	30.1697	3.64914	22.9793	27.583	6.6592	153.571	16.3174	7.19868	8.18082	0.340291	7.52237	12.126	339.94	14.7128	0.473088	83.7227	49.7462
18022oA_16	WT+P-6hr_Mock_R4	WT+P-6hr_Mock_Root		3.70731	2214.14	12.3007	285.569	1455.75	23.0631	0.990187	2.44894	2368.01	12.1003	11.5198	9.17691	29.2223	1.19648	1.16406	1.72104	370.881	40.076	28.7154	2246.39	53.3581	13.3616	0.716117	18.9226	0.218077	4.26723	61.3827	1.41161	1.83597	35.2842	5.16312	30.3274	38.0131	9.55117	182.822	18.6603	8.07768	9.40972	0.368373	9.14154	14.9795	360.502	14.6937	0.374267	101.008	54.4249
18022oA_17	WT+P-6hr_Mock_R5	WT+P-6hr_Mock_Root		3.37556	1627.98	8.80247	268.824	958.84	21.3943	2.24643	3.94308	1552.06	3.39921	11.3061	12.1396	16.6236	1.12026	1.24145	1.4454	232.973	31.592	23.9836	1934.32	26.2744	15.0807	0.765561	19.9726	0.363568	7.0674	44.8252	1.78532	1.4454	30.655	5.05448	30.9831	38.0327	10.5642	153.724	19.2661	8.09012	8.24678	0.410861	7.11469	21.6604	350.071	18.9794	0.582299	86.7094	39.9126
18022oA_18	WT+P-6hr_Mock_R6	WT+P-6hr_Mock_Root		3.87173	1639.4	7.74931	174.549	964.225	30.2726	2.25875	4.30712	1917.29	14.809	10.8672	10.9051	19.2827	0.978891	1.43473	1.70064	322.453	40.9293	31.9703	1792.96	50.2624	13.4123	0.388634	24.2239	0.318505	4.874	42.3962	2.13895	0.978891	30.331	5.01134	20.3639	27.3067	5.45549	168.518	18.6223	8.88599	8.84508	0.274674	6.65646	16.7434	330.813	12.2288	0.426621	83.6733	54.0611
18022oA_19	WT+P-6hr_Zaxinone_R1	WT+P-6hr_Zaxinone_Root		3.3447	1751.27	11.1021	228.22	1177.05	24.7684	1.66942	3.37111	2387.97	12.5338	13.6223	9.09524	23.7268	1.5726	1.62541	2.18873	381.739	44.4376	28.5884	1910.37	56.0678	15.5558	0.798034	12.5896	0.305131	4.39506	55.2463	1.8836	1.78384	35.9057	5.16669	31.4431	35.3189	8.51139	172.513	19.2731	10.1045	8.28547	0.258188	10.1808	15.0922	359.984	19.4492	0.404885	102.289	64.6907
18022oA_20	WT+P-6hr_Zaxinone_R2	WT+P-6hr_Zaxinone_Root		3.79739	2215.47	12.318	280.658	1394.2	37.7857	1.48132	2.94138	2720.79	14.625	14.03	9.48589	36.4562	1.62702	1.47525	2.02467	456.686	47.5144	33.1536	2104.94	66.4801	15.7967	0.78619	18.1826	0.588884	4.59269	59.963	1.7879	2.32215	39.009	5.27264	41.407	44.4911	10.9095	204.831	21.1118	10.4087	10.1051	0.400684	9.20359	16.938	392.5	24.4205	0.403719	123.699	97.7517
18022oA_21	WT+P-6hr_Zaxinone_R3	WT+P-6hr_Zaxinone_Root		4.05666	2303.2	13.1579	258.014	1046.75	39.3984	1.93815	3.27602	2519.38	13.9036	17.7206	10.8698	31.1154	2.73495	1.49669	1.61244	513.974	44.521	31.0831	1872.46	50.2762	18.7651	0.982536	23.5136	0.226118	5.74447	59.8216	1.94085	1.91393	41.6084	6.18325	35.0671	36.2919	8.0568	210.726	23.4732	11.5159	9.44311	0.433393	8.11871	17.8983	362.451	19.928	0.463003	122.082	80.7887
18022oA_22	WT+P-6hr_Zaxinone_R4	WT+P-6hr_Zaxinone_Root		3.62773	1873.05	9.23503	151.373	917.003	33.0258	1.79744	3.6337	2357.78	14.699	12.7403	9.28281	28.3709	1.65114	1.1137	1.68995	425.648	44.6644	30.6909	1692.38	56.3656	13.8361	0.916636	10.3069	0.394124	4.39806	45.5302	1.95569	1.49588	32.1659	5.26394	26.3914	29.5384	5.6073	172.462	17.9744	10.6742	8.36318	0.432939	5.13256	13.5794	364.83	19.3718	0.394124	95.9422	69.4762
18022oA_23	WT+P-6hr_Zaxinone_R5	WT+P-6hr_Zaxinone_Root		3.83403	1581.04	9.96307	159.061	1098.34	31.7576	1.80901	3.37232	2360.91	4.50363	15.2659	11.278	16.9399	1.73611	1.43911	1.62811	428.452	48.8892	30.9935	1796.79	41.2968	18.6571	0.558904	14.6395	0.253802	5.03283	49.7829	2.49482	1.74961	41.0781	5.05714	25.8554	29.3681	6.39904	200.714	21.8999	12.6145	8.85876	0.356402	6.66635	17.2369	337.934	13.6756	0.526504	114.481	64.6033
18022oA_24	WT+P-6hr_Zaxinone_R6	WT+P-6hr_Zaxinone_Root		3.78574	1874.44	9.69384	188.138	1061.05	45.3467	1.55993	3.53902	2407.79	5.11486	14.4001	10.946	25.2029	1.50687	1.46973	2.01623	447.574	54.0854	34.1486	1795.22	47.8935	15.2438	0.69507	27.1157	0.62344	4.72488	57.6775	2.64498	2.05603	40.2716	5.43056	27.2085	30.9386	7.71209	217.138	21.258	12.2407	9.11815	0.278558	12.4104	19.125	338.212	15.7266	0.498752	113.976	90.2821
18022oA_31	WT+P-2hr_Mock_R1	WT+P-2hr_Mock_Root		2.6644	1356.3	11.7878	207.847	1174.82	15.5092	1.31463	2.88693	2088.35	9.53622	10.2067	8.70177	21.1308	0.99842	1.09211	1.7304	233.036	30.1136	20.4281	1797.88	34.2537	18.1794	0.802249	37.612	0.465539	4.28647	59.3489	1.99977	1.56058	32.9391	4.17814	29.8179	37.2109	6.94502	141.65	18.3785	5.93489	7.65065	0.453827	9.15559	15.3013	285.51	11.6502	0.535809	86.8654	53.6687
18022oA_32	WT+P-2hr_Mock_R2	WT+P-2hr_Mock_Root		2.96338	1061.95	14.7714	167.483	1184.74	16.1768	1.87654	3.68616	1670.86	10.847	9.40948	9.19532	24.2585	0.963702	1.13235	1.92205	162.962	26.6624	23.4233	1682	41.747	17.8686	0.725454	16.3535	0.248956	5.73938	50.6613	1.71593	1.67577	31.8129	4.81583	42.1031	63.3822	11.7304	136.567	19.5096	5.26288	9.1632	0.361388	6.78072	18.9127	329.313	14.2467	0.677268	94.6998	56.2454
18022oA_33	WT+P-2hr_Mock_R3	WT+P-2hr_Mock_Root		3.22178	1191.93	12.8954	168.441	1032.15	17.9767	2.53377	4.04795	1894.19	12.6329	10.2649	9.72612	15.6447	0.875904	1.43129	1.57221	226.063	33.8231	27.1696	1657.59	42.6955	19.9993	0.718407	22.138	0.256969	5.18634	46.8401	1.7822	1.52523	33.8204	5.07858	25.1553	35.4478	6.33579	137.136	21.9059	5.86054	7.25591	0.447623	6.85802	14.4538	291.021	16.9074	0.508411	95.6835	42.7839
18022oA_34	WT+P-2hr_Mock_R4	WT+P-2hr_Mock_Root		4.31612	1293.42	11.5709	158.438	1009.71	54.2557	1.49394	3.10698	1581	14.9394	9.41157	15.3925	24.4545	0.79228	1.52242	1.94963	207.896	40.5487	34.8034	1606.94	33.1515	19.2555	0.704249	28.2839	0.248559	4.06756	42.8272	1.87455	1.63117	30.9559	4.19701	21.1223	30.7488	7.51631	149.073	18.0464	5.4424	6.55055	0.321055	7.61728	14.1808	329.086	16.5499	0.466047	84.0956	65.6376
18022oA_35	WT+P-2hr_Mock_R5	WT+P-2hr_Mock_Root		3.50102	1389.68	12.0195	134.873	1802.44	21.436	1.6607	3.3214	2103.25	3.45685	9.93476	10.2793	56.3313	0.974631	1.36919	1.7667	252.842	36.1438	26.0412	1921.33	73.0944	20.7617	0.709626	10.185	0.276783	4.82604	52.0265	2.00226	1.82854	37.9664	5.00271	24.7957	29.6335	7.22581	192.788	19.5162	6.66636	7.69399	0.312117	7.80294	14.4134	372.768	22.284	0.612457	83.3	57.356
18022oA_36	WT+P-2hr_Mock_R6	WT+P-2hr_Mock_Root		3.78351	1298.96	11.2596	129.852	1584.07	18.6447	1.20963	2.62542	2089.81	3.68043	9.34054	9.21624	49.5737	1.07017	1.17022	1.62497	248.672	34.2213	27.5638	1695.95	62.8068	17.2228	0.730629	24.2442	0.206153	4.73242	47.1908	1.72501	1.78565	35.434	4.69604	23.362	28.5006	6.18155	157.258	18.3627	6.48471	6.49987	0.275881	5.59644	14.1973	328.165	18.8145	0.533572	73.8269	50.9622
18022oA_43	WT+P-24hr_Mock_R1	WT+P-24hr_Mock_Root		3.71422	2265.87	13.9224	183.272	1287.32	18.1487	1.74228	2.89323	2421.86	10.5698	11.0687	8.04615	33.0848	0.784024	1.0612	1.53109	447.831	29.2095	20.7384	1587.64	95.0412	16.6493	0.747067	17.5442	0.227024	6.08741	78.0329	1.71588	3.0965	45.2992	4.99189	60.7025	95.1177	20.0599	111.445	19.1677	6.25636	11.0291	0.432929	9.10735	22.2378	369.011	23.3571	0.485725	168.945	76.28
18022oA_44	WT+P-24hr_Mock_R2	WT+P-24hr_Mock_Root		4.04622	2180.37	11.5703	140.424	1175.67	22.1108	1.62683	2.87563	2356.58	3.36316	9.62281	7.35985	42.1229	0.855129	1.0663	1.58251	400.576	25.8025	23.284	1289.56	82.8797	12.3264	0.690882	15.8746	0.27896	6.20751	72.2949	1.53037	2.59407	42.8164	4.04622	53.9487	82.6816	18.3436	103.585	15.9529	5.58441	9.4351	0.526634	7.74048	17.7778	377.526	23.2971	0.482314	122.956	77.5717
18022oA_46	WT+P-24hr_Mock_R3	WT+P-24hr_Mock_Root		2.89252	1435.8	10.1726	115.521	1054.98	20.6921	2.43013	4.35163	2133.16	8.2537	10.5734	6.66102	20.6998	1.18681	1.05836	1.85984	336.354	22.5031	19.6517	1374.76	92.3526	13.7459	0.665331	20.0704	0.35707	7.93774	65.6058	1.2613	1.98058	40.3309	4.74466	58.6057	95.2066	19.4076	98.451	15.747	5.32522	8.85995	0.588266	10.1855	22.1666	333.295	20.3324	0.369914	162.988	58.6442
18022oA_47	WT+P-24hr_Mock_R4	WT+P-24hr_Mock_Root		2.17823	1381.68	10.536	161.715	776.06	19.9803	2.18875	3.7514	2355.42	1.8415	10.002	7.03716	17.9283	0.847089	0.897073	1.30746	331.904	17.5653	11.2752	1534.27	37.9796	12.5774	0.978625	58.6254	0.163104	7.20552	52.7852	1.23117	2.09142	43.4225	4.32226	59.4067	96.0947	20.0776	88.2604	16.4235	7.73166	6.52417	0.644524	6.40841	22.9319	119.942	17.8783	0.365669	141.361	55.0108
18022oA_48	WT+P-24hr_Mock_R5	WT+P-24hr_Mock_Root		2.49936	1127.27	8.34515	161.812	776.294	19.0866	1.9811	3.14859	2359.64	6.36405	9.48198	6.99655	32.9153	0.835908	1.05324	1.29008	524.75	14.1491	13.6615	1463.75	31.1264	12.6139	1.51857	72.7546	0.348295	7.24732	39.3239	1.34024	1.52693	38.5744	4.2687	58.742	102.608	19.7887	84.9951	12.8451	8.1919	5.42783	1.68296	5.75105	24.4921	269.104	17.3757	0.434672	151.968	38.0004
18022oA_49	WT+P-24hr_Zaxinone_R1	WT+P-24hr_Zaxinone_Root		3.69486	4101.76	12.7977	123.612	798.634	31.684	2.78744	4.93864	2444.72	3.06384	13.799	7.62178	64.218	1.06126	1.17338	1.89827	486.151	28.7036	20.8419	1689.83	90.8981	19.679	0.573654	19.2461	0.208602	6.25544	78.8305	1.58798	2.59709	49.0866	5.48883	47.7672	69.1853	19.8771	94.0845	19.6059	8.45879	9.5696	0.453708	11.8251	18.9254	320.456	25.1156	0.453708	176.602	107.586
18022oA_50	WT+P-24hr_Zaxinone_R2	WT+P-24hr_Zaxinone_Root		4.06759	4653.36	13.772	132.021	762.341	28.5309	2.55103	3.93953	2364.11	3.80144	13.8775	7.48988	116.17	0.989277	1.26798	1.46634	518.431	29.4348	26.5774	1739.86	86.853	19.8332	0.745724	11.5474	0.519747	7.05048	74.4318	1.58184	2.5209	48.7483	5.34059	47.877	68.8125	16.9433	96.4821	18.7561	10.1363	9.72203	0.549877	8.94116	18.7912	320.3	21.3473	0.436889	155.869	90.9532
18022oA_51	WT+P-24hr_Zaxinone_R3	WT+P-24hr_Zaxinone_Root		3.44054	3370.62	9.59151	139.079	594.581	24.7639	1.70277	2.45789	2460.42	8.38382	11.9019	6.62604	66.3729	1.47023	1.00516	1.2652	467.258	23.5837	17.5653	1705.99	63.9075	14.9999	1.42272	59.4993	0.397562	5.67089	58.8867	1.22519	2.58291	45.8072	4.01313	35.2455	46.8199	11.9769	79.81	14.2197	10.7542	6.45351	0.527583	7.88624	13.6771	249.679	15.915	0.375059	92.7421	114.901
18022oA_52	WT+P-24hr_Zaxinone_R4	WT+P-24hr_Zaxinone_Root		5.86781	3816.52	11.4596	102.774	804.595	62.012	2.1046	4.01129	2805.56	5.04826	14.4284	8.10343	70.3105	1.56661	1.3436	1.95686	533.298	42.4182	36.8125	1672.65	125.248	17.6201	0.727552	24.4274	0.331719	4.91446	77.3407	1.59169	3.16388	49.0944	5.02318	42.5047	54.8424	16.3323	112.637	20.1986	9.44145	10.0798	0.448797	12.8005	15.3734	403.398	20.3101	0.532423	118.856	226.849
18022oA_53	WT+P-24hr_Zaxinone_R5	WT+P-24hr_Zaxinone_Root		2.97107	1871.88	11.9277	106.761	1029.17	47.5887	2.84898	4.80527	2548	9.33378	12.5816	7.16585	13.013	0.843839	1.4679	1.7935	487.997	32.5624	20.7785	1258.93	132.022	20.8871	0.727167	20.1002	0.607781	6.24333	68.3076	1.40821	2.83812	44.7452	5.22312	48.8721	68.8774	22.5829	119.733	20.1328	5.25568	10.5493	0.341877	8.87252	21.8177	380.227	21.6658	0.480256	117.345	67.8653
18022oA_54	WT+P-24hr_Zaxinone_R6	WT+P-24hr_Zaxinone_Root		3.27899	1929.63	12.8885	118.241	1070.04	32.2564	3.0028	5.20414	2576.16	9.98046	12.7423	7.93076	16.468	0.917899	1.26719	1.67605	493.916	30.288	22.6632	1388.62	121.639	20.0259	0.80147	13.9282	0.362827	8.25297	72.663	1.68146	2.46398	47.4167	5.65632	56.5334	83.6507	23.5892	126.202	21.5449	5.73755	11.67	0.525287	10.6113	25.7743	347.637	25.2761	0.538826	125.397	51.9683
18022oA_61	WT+P-2hr_Zaxinone_R1	WT+P-2hr_Zaxinone_Root		3.3604	1815.19	15.2614	68.6306	1499.32	19.1854	1.70704	3.092	2586.57	12.6203	11.9171	12.1157	41.3045	1.07898	1.2776	1.8815	416.8	43.1726	27.165	1725.06	83.5484	16.0773	0.716635	8.78214	0.241562	4.43133	71.0623	2.29484	1.79293	43.1323	4.91982	31.234	32.466	8.25607	169.013	21.2655	7.27103	9.58198	0.418708	8.73114	13.9059	325.328	16.2249	0.555594	91.1898	74.2617
18022oA_62	WT+P-2hr_Zaxinone_R2	WT+P-2hr_Zaxinone_Root		3.32114	1747.37	15.8203	79.0104	1562.37	14.3067	1.7633	3.29773	2422.06	3.71385	12.819	13.2273	51.8119	1.16253	1.4018	1.98696	385.39	40.275	28.9904	1866.49	76.1496	16.8788	0.595569	13.0479	0.169048	5.34191	60.4229	2.39268	1.50843	42.3998	5.43034	31.0398	34.2829	7.7736	168.65	22.5848	8.39518	9.06357	0.56436	7.10781	14.8996	319.298	18.6915	0.626778	92.9503	67.6998
18022oA_63	WT+P-2hr_Zaxinone_R3	WT+P-2hr_Zaxinone_Root		3.90831	1485.66	13.6051	98.0175	1593.82	22.0027	1.92401	3.16557	2413.64	11.4837	10.9137	11.1247	27.9611	1.45534	1.53756	1.64719	395.748	38.6062	27.5555	1833.52	80.8631	17.4695	0.750966	18.9221	0.232964	4.82646	59.9046	1.8966	1.79793	39.8259	5.10602	28.6628	33.492	8.73203	154.976	21.5149	7.30136	8.6964	0.542669	8.38122	13.5695	360.823	12.5472	0.54815	87.652	86.9558
18022oA_64	WT+P-2hr_Zaxinone_R4	WT+P-2hr_Zaxinone_Root		3.77451	1420.44	12.3814	94.011	1598.7	17.1804	1.91293	3.35598	2296.13	3.65896	10.9846	11.5931	33.5752	1.27101	1.56886	1.62535	344.975	33.3775	27.7054	1740.7	86.0589	16.6233	0.834501	12.2222	0.295285	4.94024	57.1132	1.87442	1.63819	38.5283	5.34594	27.5514	33.6573	9.97293	153.389	21.1783	7.17414	8.22176	0.336368	6.37302	14.0864	336.632	12.9027	0.564893	89.7692	80.0068
18022oA_65	WT+P-2hr_Zaxinone_R5	WT+P-2hr_Zaxinone_Root		3.36646	1277.37	12.7542	102.335	1254.28	22.5362	1.16595	2.44684	2176.36	3.66753	10.2061	10.7508	42.0069	1.11942	1.41227	1.95693	309	38.2819	24.8708	1631.54	47.5629	13.9886	0.916883	48.0227	0.295592	6.17185	46.3724	1.86113	2.08283	36.0321	4.81705	25.0979	29.3129	6.79862	144.386	19.1642	7.17358	6.02406	0.462547	6.22659	13.7286	315.804	17.1361	0.607606	75.1707	53.7758
18022oA_66	WT+P-2hr_Zaxinone_R6	WT+P-2hr_Zaxinone_Root		3.17745	1450.69	14.8718	86.7821	1369.8	21.5406	2.01184	3.48864	2141.35	3.64424	11.6616	11.8554	43.5398	1.3294	1.57235	1.8617	288.82	40.9602	27.0547	1604.48	75.085	18.4478	0.783444	9.9036	0.256598	6.05463	57.6527	2.17836	1.74432	37.8319	5.68884	31.7008	36.74	7.5014	166.352	20.8118	7.34308	7.94909	0.417655	6.01368	16.3677	364.894	19.3814	0.545954	89.8667	71.4435
[truncated: 20 more columns]

## Sheet: Fig1c
samples	weight (g)	Blank A1	Blank A2	Sample A1	Sample A2	Blank A2-Blank A1	A2-A1	DA	c		Strach content Protocollo g Starch/100g Roots
WT 3 root	0.079	0.103	0.117	0.421	0.466	0.014	0.045	0.031	0.018507		0.0110105
WT 4 root	0.143	0.103	0.117	0.538	0.606	0.014	0.068	0.054	0.032238		0.0105957
WT 7 root	0.143	0.103	0.117	0.474	0.531	0.014	0.057	0.043	0.025671		0.00843732					average	dev. Standard	SE
WT 9 root	0.078	0.103	0.117	0.367	0.388	0.014	0.021	0.007	0.004179		0.00251812				WT	0.00736899	0.00386727	0.00128909
WT 2 root	0.061	0.11	0.102	0.408	0.43	-0.008	0.022	0.03	0.01791		0.0137995				WT+ZAX	0.0209033	0.0116977	0.00413576
WT 5 root	0.103	0.11	0.102	0.413	0.43	-0.008	0.017	0.025	0.014925		0.00681044
WT 8 root	0.152	0.11	0.102	0.499	0.508	-0.008	0.009	0.017	0.010149		0.00313818
WT 10 root	0.076	0.11	0.102	0.532	0.539	-0.008	0.007	0.015	0.008955		0.00553796
WT nbt 5	0.207	0.11	0.102	0.594	0.619	-0.008	0.025	0.033	0.019701		0.00447317
Devianza											0.00386727
Media											0.00736899
WT + ZAX 2 root	0.049	0.103	0.117	0.375	0.454	0.014	0.079	0.065	0.038805		0.0372211
WT + ZAX 5 root	0.145	0.103	0.117	0.575	0.671	0.014	0.096	0.082	0.048954		0.0158678
WT + ZAX 8 root	0.076	0.103	0.117	0.457	0.511	0.014	0.054	0.04	0.02388		0.0147679
WT + ZAX 10 root	0.059	0.103	0.117	0.389	0.431	0.014	0.042	0.028	0.016716		0.0133161
WT + ZAX 1 root	0.113	0.11	0.102	0.518	0.628	-0.008	0.11	0.118	0.070446		0.0293005
WT + ZAX 7 root	0.101	0.11	0.102	0.556	0.607	-0.008	0.051	0.059	0.035223		0.0163909
WT + ZAX nbt 1	0.173	0.11	0.102	0.495	0.516	-0.008	0.021	0.029	0.017313		0.00470353
WT + ZAX nbt 3	0.144	0.11	0.102	0.43	0.605	-0.008	0.175	0.183	0.109251		0.0356583
Devianza											0.0116977
Media											0.0209033

## Sheet: Fig3a
		adenine_264_11,6	Alanine_116_3,3	alanine_beta_248_6,36	arginine_157_9,84	Ascorbic_acid	asparagine_116_8,91	aspartic_acid_232_7,40	citric_acids	cystein_s_methyl_162_6,85	dehydroascorbic_acid_316_10,15	dehydroascorpic_acid_dimer	fructose2	fructose6phosphate	fucose_117_8,46	fumaric_acid_245_5,98	gaba_304_7,32	galactoinol_standr_204_15,3	galactonic_acid__333_10,26	galacturonic_acid_333_10,27	Glucose-1-phosphate	glucose2	glucose-6-phosphate_299_12,55	glutamic_acid_246_8,23	glutamine_ok_227_7,98	glutamine2_156_9,72	glutaric_acid_2oxo_198_8,48	glyceric_acid_292_5,55	glycerol-2-phosphat___243_9,10	glycine2_174_5,24_ok	histidine_154_11,00	homoserine_218_6,57	insitol,_myo_305_10,62	Isocitric_acid	isolucine_158_5,13	leucine_158_4,88	lysine_156_9,99	malic_acid_233_7,13	maltose_ok_204	methionine_176_7,68	nicotinic_acid_180_6,24	ornithine_142_7,94	phenylalanine_192_8,60	phosphoric_acid_299_5,3	Pipecolic_acid_6.15_156	prolin-4-hydroxy_230_7,3	proline_142_5,45	pyroglutamic_acid_156_8,20	pyruvic_acid_174_3,5
NB+P_Mock_R1	WT-CTL	1.06033	276.628	0.73634	0.0757378	0.0168306	28.2502	706.891	20.0284	0.0715301	0.620705	1.34325	3267.64	2.75181	1.80508	4.70863	1.27051	1.4306	0.164099	0.164099	12.6188	24.2066	7.59482	391.131	42.9475	67.15	4.74623	0.416558	1.54	15.0718	0.635356	2.98743	17.3271	1.08978	15.4168	23.0582	2.54142	77.0758	4.64525	3.07159	0.997214	1.7588	5.46154	1469.06	2.62345	0.424973	28.7761	5451.06	6.16001
NB+P_Mock_R2	WT-CTL	0.9844	339.288	0.704328	0.111533	0.0414311	31.3214	686.994	20.8858	0.019397	0.637003	1.13935	1600.13	4.60195	1.8385	3.53718	1.25329	1.32385	0.155367	0.358845	15.837	19.688	8.95174	422.196	52.566	64.6503	5.77062	0.518871	2.08518	17.8464	0.64736	3.72423	20.2699	1.3384	19.7898	18.6388	3.39448	94.032	5.8625	2.87428	0.906305	1.82297	6.52539	1780.03	1.80743	0.363695	33.809	6406.54	7.20383
NB+P_Mock_R3	WT-CTL	1.24293	364.367	0.946854	0.0664459	0.0775202	32.166	710.057	25.8308	0.0258944	0.44851	1.21264	2009.58	3.35074	1.13512	4.05874	1.42305	1.67776	0.0609087	0.435026	16.163	21.1247	9.29092	402.814	55.9364	55.8698	6.10195	0.491994	1.85404	19.8618	0.44851	3.39428	19.0423	1.19114	15.6609	23.5495	3.60469	84.7462	5.24922	2.96792	1.27355	2.20379	6.66674	1405.81	1.95462	0.40975	29.2307	5981.5	8.74871
NB+P_Mock_R4	WT-CTL	0.901376	246.26	0.681153	0.163886	0.0409716	21.0645	573.5	25.6073	0.0498344	0.128036	1.51083	2286.88	4.70658	1.43401	3.5082	0.860404	1.21378	0.220222	0.220222	13.3363	22.9681	8.78747	420.852	37.5915	74.2477	6.01259	0.358502	1.82324	17.3412	0.230465	3.30846	19.6664	1.4009	17.5871	20.1888	3.73354	96.0477	6.26354	3.1036	0.947469	1.86933	5.82309	1598.64	1.63886	0.419959	30.1551	4295.37	6.82177
zas(T)+P_Mock_R1	zas-CTL	0.847953	371.812	0.549034	0.0793049	0.16471	12.5241	785.204	39.262	0.0183011	0.0786722	1.18957	849.46	5.38054	1.75691	2.81228	0.268417	0.490188	0.231814	0.231814	14.6958	17.1421	11.1393	327.475	22.8154	10.8831	3.49789	0.756447	0.939459	12.0116	0.115907	4.13606	14.5677	0.988262	13.1463	15.8122	3.03189	99.7839	4.55698	2.42795	0.774748	1.87892	6.20409	3441.66	1.41529	0.567335	44.9659	4609.44	3.2759
zas(T)+P_Mock_R2	zas-CTL	0.99248	610.018	1.11957	0.0121034	0.229965	6.0154	681.9	48.3229	0.0302585	0.0662888	1.62408	1302.45	3.61937	1.87603	3.05611	0.332844	0.676146	0.163396	0.163396	14.7238	26.0466	11.0565	344.487	32.183	16.8298	4.15631	0.617274	1.13772	16.6604	0.223913	2.79589	12.7275	1.03484	13.4045	15.4076	2.60223	86.9908	4.82926	2.25124	1.50082	2.01522	5.39812	3779.01	1.68843	0.453878	32.1104	5177.7	4.15752
zas(T)+P_Mock_R3	zas-CTL	0.689404	355.593	1.00759	0.0994332	0.172351	9.60525	741.997	43.048	0.0851963	0.0393214	1.1993	488.854	3.17848	1.35892	3.39399	0.285042	0.629142	0.338073	0.338073	16.5722	10.3875	11.0702	317.755	13.9207	11.6867	4.29258	1.39207	0.934672	13.5097	0.112691	3.20838	16.5412	0.82861	13.8411	17.5665	3.85138	104.084	4.16294	2.47257	1.23297	1.929	5.13075	3662.09	1.38935	0.722548	28.7097	3860.52	3.47353
zas(T)+P_Mock_R4	zas-CTL	1.07478	608.721	1.00925	0.124518	0.124518	12.7926	815.211	48.2801	0.120049	0.0560229	1.18448	963.897	2.48902	1.46144	2.42482	0.192078	0.672274	0.248101	0.216088	11.6064	19.1918	10.0532	440.183	34.6094	19.9687	4.54585	0.924052	1.38935	16.7116	0.471856	3.13916	14.5579	0.752307	15.6237	21.6923	3.1195	118.905	5.31494	2.36584	0.86507	1.82844	5.80645	3337.37	1.52062	0.688124	58.9362	5191.03	3.47994
d17-2(hl)_Mock_R1	d17-CTL	1.17234	308.618	1.33308	0.243315	0.0165897	9.83769	792.362	42.3505	0.0829485	0.204606	1.50413	2107.07	5.59626	1.29953	2.70865	0.54193	1.03962	0.326264	0.326264	12.8847	31.9186	10.8275	115.188	46.9212	4.30226	7.50407	0.52534	1.28847	16.2192	0.237786	4.06828	21.0744	1.11704	14.3446	17.9777	3.53913	123.433	8.33908	3.06356	1.14469	1.54837	5.49672	3468.46	1.22155	0.409212	36.9563	4509.76	4.96585
d17-2(hl)_Mock_R2	d17-CTL	1.08877	287.053	1.3726	0.184773	0.0318664	5.3748	781.131	45.9028	0.0849771	0.464571	1.46054	2149.4	2.9742	1.64112	2.92997	0.408952	0.955992	0.221727	0.179493	13.235	33.6603	8.23216	134.312	37.7723	3.01669	7.23368	0.350531	1.30121	20.0505	0.24962	4.08084	21.6161	1.22686	16.1544	13.8566	3.07511	129.388	7.32928	3.261	1.09408	1.626	5.70683	3096.57	1.03473	0.679817	23.2678	4833.24	3.65402
d17-2(hl)_Mock_R3	d17-CTL	0.934422	297.89	1.45878	0.13973	0.0897467	6.50928	735.279	50.286	0.0167676	0.463904	1.56265	3565.17	3.60043	1.1931	2.45366	0.67574	0.776899	0.469493	0.469493	11.0946	47.7429	10.3842	206.398	53.3992	1.84773	5.19796	0.33787	1.16671	19.674	0.163656	3.71123	21.724	1.69991	15.7951	19.9534	3.97525	121.649	9.29142	3.21504	1.07168	1.54821	5.71216	2723.56	1.27434	0.654623	31.9709	4482.77	6.58318
d17-2(hl)_Mock_R4	d17-CTL	1.31346	337.219	1.18388	0.0538127	0.0418543	12.8373	791.587	56.5033	0.0179376	0.388647	1.53144	911.904	2.7863	1.38119	2.57105	0.316897	1.02842	0.574002	0.574002	13.6923	20.0781	8.94831	143.064	30.8287	2.60095	6.3499	0.83838	1.47686	18.4099	0.131542	3.61741	18.5056	1.03959	16.7238	19.9346	3.81742	118.28	7.05916	2.64369	1.09419	1.62036	5.72806	2730.37	1.33336	0.675648	21.6865	4524.95	3.18093
NB+P_Zax_R1	WT-Zax	0.800479	514.156	1.33551	0.066361	0.00829512	49.1552	706.597	30.9257	0.0124427	0.721736	1.25256	2978.28	3.26828	0.812922	2.35581	1.9618	1.64658	0.298624	0.298624	12.198	26.5859	10.174	87.3352	73.9966	3.35538	6.296	0.531088	1.76271	21.4014	0.269591	3.86553	20.5843	1.63866	18.6889	18.5023	3.38856	91.438	6.39554	3.5752	1.30648	1.55534	6.61951	1628.54	1.05348	0.352543	38.6605	5792.7	7.23749
NB+P_Zax_R2	WT-Zax	1.11665	474.108	0.98501	0.0726275	0.0363137	53.0477	776.852	40.5317	0.0907843	0.266907	1.17566	4985.77	3.71308	0.907843	2.73103	2.63729	1.49794	0.371763	0.371763	10.1091	60.9753	10.8215	72.7364	67.7433	4.26232	6.45931	0.672033	1.80207	29.6139	0.653647	3.94458	22.1014	1.36313	21.8518	27.1491	3.67474	117.92	7.0948	3.41349	0.63549	1.60621	7.60773	1925.27	1.10303	0.462321	24.7318	5140.72	8.27499
NB+P_Zax_R3	WT-Zax	0.805487	347.46	1.52518	0.0333634	0.0455278	76.5664	732.566	29.4565	0.0189699	0.739827	1.04335	5867.96	3.78436	0.846059	2.3978	2.07329	1.45846	0.462866	0.462866	12.0383	66.2549	10.9336	70.7303	56.1662	6.1197	6.32474	0.758797	1.97797	22.077	0.292137	3.3411	23.6737	1.24063	20.7758	20.9284	3.72569	95.3391	7.23508	3.19335	1.22491	1.72626	6.80136	1631.71	1.325	0.364223	20.3699	6166.98	6.82996
NB+P_Zax_R4	WT-Zax	1.02817	430.01	1.02438	0.0644978	0.0367969	32.32	641.505	28.2437	0.0490626	0.367969	1.0344	3432.74	3.91274	0.936278	2.19146	1.45143	1.62315	0.241224	0.241224	10.7774	34.6423	10.7243	71.5394	54.0138	5.6054	6.73793	0.625548	1.84008	20.0247	0.143099	3.8471	21.7357	1.39828	19.8046	19.8615	2.69435	97.6509	5.96794	3.27421	1.27857	1.25927	7.96358	2165.05	1.28237	0.404766	32.6184	4478.52	6.61292
zas(T)+P_Zax_R1	zas-Zax	0.890568	347.106	1.17181	0.0737413	0.0226896	24.38	732.852	54.3757	0.0113448	0.238241	1.19121	1038.16	6.21696	1.36705	2.61498	0.136138	0.760103	0.323327	0.323327	16.2571	20.8177	14.0846	76.8952	47.3873	7.35811	6.99408	0.47081	1.66202	14.2604	0.255258	3.49988	16.9945	1.06074	8.2647	11.6228	1.61096	123.216	4.92365	2.37107	1.17709	1.55424	5.38311	3731.24	1.42377	0.726068	28.9747	5530.11	3.97068
zas(T)+P_Zax_R2	zas-Zax	0.823433	442.035	1.62076	0.126682	0.0263921	42.0995	727.962	62.3591	0.0105568	0.347306	1.56036	3672.93	3.9377	1.34072	3.80046	0.285035	1.74156	0.463075	0.463075	11.9239	38.4755	10.2833	63.663	40.217	7.7565	4.53008	0.929002	1.53519	20.7075	0.281872	3.47306	16.0939	1.48989	5.66374	10.1768	2.22749	111.686	6.08541	2.58718	1.24326	1.63083	7.71624	3368.25	2.31195	0.438109	25.1411	6059.53	3.92104
zas(T)+P_Zax_R3	zas-Zax	0.790247	396.815	0.869751	0.0811767	0.017395	25.4489	720.513	54.1275	0.0100668	0.469665	1.29883	2732.3	4.37775	0.939331	3.06732	0.881347	1.0553	0.41748	0.41748	15.1163	36.1121	14.6698	80.1472	40.3912	7.55523	7.23053	0.805348	1.93665	16.0382	0.0289917	3.40942	17.2848	1.20605	12.1997	13.5391	1.68732	116.408	6.00128	3.00934	0.759582	1.47278	5.14892	3057.68	1.49996	0.453008	19.1983	5874.24	4.56909
zas(T)+P_Zax_R4	zas-Zax	0.741582	425.637	1.60886	0.100553	0.0188538	34.4773	746.075	51.7788	0.0463867	0.251384	1.43917	1683.44	6.60511	1.50202	3.03546	0.571898	1.15637	0.201107	0.201107	16.0194	29.0034	15.0516	58.2205	37.1105	7.15815	6.32858	0.785574	1.93565	15.3784	0.182253	3.31826	16.2708	1.33862	11.7019	12.984	1.70312	118.588	5.19107	2.41328	1.39518	1.62771	5.20364	3353.6	1.96708	0.3479	22.1281	5736.41	6.20918
d17-2(hl)_Zax_R1	d17-Zax	1.1732	131.424	1.06881	0.0795392	0.0099424	6.3744	739.113	49.8264	0.0447408	0.099424	1.65044	745.755	2.98769	1.87414	2.50549	0.188906	1.27031	0.298272	0.298272	15.2666	20.823	9.48505	13.1966	29.1166	5.24574	6.99128	0.676083	0.939557	14.3817	0.159078	4.62819	18.4034	1.25771	12.1546	15.7339	3.24619	126.751	8.07424	3.34065	0.703697	1.28257	5.73677	3174.36	1.5856	0.397696	21.0729	4772.21	5.42358
d17-2(hl)_Zax_R2	d17-Zax	1.06925	159.167	0.886476	0.0959587	0.0128696	7.90623	618.221	50.5748	0.0300291	0.0411252	1.61728	2124.42	3.35856	1.11495	2.5589	0.137084	1.0596	0.25132	0.25589	14.7776	36.1164	10.8022	14.0107	32.4915	5.67121	6.61927	0.525488	0.927601	14.341	0.178209	3.50478	19.0227	1.31144	13.5345	17.3311	4.0239	126.716	7.93626	3.10587	0.506205	1.40708	5.64118	3197.01	1.38563	0.438668	19.579	3901.83	3.52763
d17-2(hl)_Zax_R3	d17-Zax	1.00465	168.392	0.984151	0.0973899	0.0102516	7.42727	668.546	48.4327	0.0768868	0.0615094	1.7889	1780.21	2.91711	1.46085	2.50138	0.351769	1.45572	0.568962	0.568962	12.9726	36.3213	10.7436	11.9995	32.7948	5.93054	7.62204	0.312673	0.913743	17.4328	0.132986	3.3984	20.9491	1.12824	14.0344	18.094	3.78796	122.281	8.77022	2.79355	0.999528	1.26094	5.55123	2479.92	1.50186	0.512579	21.1387	3937.11	4.65451
d17-2(hl)_Zax_R4	d17-Zax	1.06462	155.154	1.14563	0.150436	0.00771467	14.1333	731.26	52.5291	0.034716	0.023144	1.4195	2035.58	4.78695	1.19577	2.11768	0.246038	1.48507	0.378019	0.378019	15.4641	35.6919	10.8623	13.4505	35.7343	5.15726	6.39932	0.605601	1.06104	14.2606	0.19478	3.30959	19.7611	1.71266	13.2037	14.9202	3.54875	119.446	8.66743	2.91229	0.756037	1.19192	5.72043	2446.54	1.04148	0.605601	20.6329	3821.8	5.04925
[truncated: 17 more columns]

## Sheet: Fig4ab
Main root Cortex layers	Mock	Zax			Main root Root diameter (μm)	Mock	Zax			Main root Cells at the circumference	Mock	Zax
R1	3	5			R1	88.39	155.33			R1	19	39
R2	4	5			R2	119.538	203.31			R2	26	33
R3	3	5			R3	122.904	152.89			R3	24	34
R4	3	5			R4	130.48	217.948			R4	23	32
R5	3	6			R5	139.74	177.286			R5	22	32
R6	3	4			R6	133.848	172.408			R6	22	33
R7	3	5			R7	133.848	156.142			R7	22	33
R8	4	5			R8	111.12	201.684			R8	29	27
R9	3	5			R9	149.842	165.902			R9	25	32
R10	3	5			R10	153.21	197.618			R10	35	32
R11	4	5			R11	170.046	162.648			R11	25	29
R12	3	5			R12	139.74	170.78			R12	26	32
R13	4	5			R13	113.644	226.082			R13	26	33
R14	3	5			R14	100.176	181.352			R14	23	32
Crwon root Cortex layers	Mock	Zax			Crown root Root diameter (μm)	Mock	Zax			Crown root Cells at the circumference	Mock	Zax
R1	5	8			R1	197.826	895.416			R1	36	73
R2	5	9			R2	266.854	818.284			R2	42	89
R3	5	10			R3	190.25	804.87			R3	37	86
R4	7	7			R4	647.248	560.054			R4	61	62
R5	5	8			R5	212.256	788.1			R5	36	79
R6	6	10			R6	713.17	915.538			R6	47	95
R7	5	8			R7	266.744	543.286			R7	44	49
R8	7	10			R8	753.838	791.454			R8	59	87
R9	7	8			R9	230.96	714.322			R9	53	64
R10	4	10			R10	254.544	885.356			R10	36	87
R11	6	8			R11	278.128	744.504			R11	41	76
R12	5	10			R12	267.556	811.576			R12	44	75
R13	5	10			R13	204.938	710.968			R13	36	68
R14	6	9			R14	237.466	801.516			R14	37	84

## Sheet: Fig4cd
Main root Cortex layers	Mock	Zax			Main root Root diameter (μm)	Mock	Zax			Main root Cells at the circumference	Mock	Zax
R1	3	5			R1	88.39	155.33			R1	19	39
R2	4	5			R2	119.538	203.31			R2	26	33
R3	3	5			R3	122.904	152.89			R3	24	34
R4	3	5			R4	130.48	217.948			R4	23	32
R5	3	6			R5	139.74	177.286			R5	22	32
R6	3	4			R6	133.848	172.408			R6	22	33
R7	3	5			R7	133.848	156.142			R7	22	33
R8	4	5			R8	111.12	201.684			R8	29	27
R9	3	5			R9	149.842	165.902			R9	25	32
R10	3	5			R10	153.21	197.618			R10	35	32
R11	4	5			R11	170.046	162.648			R11	25	29
R12	3	5			R12	139.74	170.78			R12	26	32
R13	4	5			R13	113.644	226.082			R13	26	33
R14	3	5			R14	100.176	181.352			R14	23	32
Crwon root Cortex layers	Mock	Zax			Crown root Root diameter (μm)	Mock	Zax			Crown root Cells at the circumference	Mock	Zax
R1	5	8			R1	197.826	895.416			R1	36	73
R2	5	9			R2	266.854	818.284			R2	42	89
R3	5	10			R3	190.25	804.87			R3	37	86
R4	7	7			R4	647.248	560.054			R4	61	62
R5	5	8			R5	212.256	788.1			R5	36	79
R6	6	10			R6	713.17	915.538			R6	47	95
R7	5	8			R7	266.744	543.286			R7	44	49
R8	7	10			R8	753.838	791.454			R8	59	87
R9	7	8			R9	230.96	714.322			R9	53	64
R10	4	10			R10	254.544	885.356			R10	36	87
R11	6	8			R11	278.128	744.504			R11	41	76
R12	5	10			R12	267.556	811.576			R12	44	75
R13	5	10			R13	204.938	710.968			R13	36	68
R14	6	9			R14	237.466	801.516			R14	37	84

## Sheet: Fig4e
Sample Name	Analyte Peak Name	Analyte Peak Area (counts)	Analyte Retention Time (min)	IS Peak Name	IS Peak Area (counts)	IS Retention Time (min)	Dry weight(mg)	content(pg/mg)
WT-M1	BenzylAdenine	28130	8.26	D7-BenzylAdenine	370600	8.2	18	0.843377
WT-M2	BenzylAdenine	36190	8.27	D7-BenzylAdenine	366400	8.2	24	0.823099
WT-M3	BenzylAdenine	30480	8.26	D7-BenzylAdenine	350900	8.19	22	0.789658
WT-M4	BenzylAdenine	31230	8.26	D7-BenzylAdenine	353900	8.21	21	0.840431
WT-Z1	BenzylAdenine	15450	8.26	D7-BenzylAdenine	297500	8.2	22	0.472116
WT-Z2	BenzylAdenine	18210	8.26	D7-BenzylAdenine	300000	8.21	25	0.4856
WT-Z3	BenzylAdenine	14170	8.27	D7-BenzylAdenine	377600	8.21	17	0.441488
WT-Z4	BenzylAdenine	14790	8.26	D7-BenzylAdenine	316300	8.21	20	0.467594
zas-M1	BenzylAdenine	25700	8.26	D7-BenzylAdenine	357300	8.2	12	1.19881
zas-M2	BenzylAdenine	27110	8.26	D7-BenzylAdenine	202400	8.21	22	1.21766
zas-M3	BenzylAdenine	26360	8.26	D7-BenzylAdenine	374900	8.2	13	1.08172
zas-M4	BenzylAdenine	30870	8.26	D7-BenzylAdenine	363000	8.2	15	1.13388
zas-Z1	BenzylAdenine	15920	8.26	D7-BenzylAdenine	358200	8.21	14	0.634921
zas-Z2	BenzylAdenine	15910	8.27	D7-BenzylAdenine	257100	8.21	19	0.651395
zas-Z3	BenzylAdenine	21490	8.27	D7-BenzylAdenine	399400	8.21	14	0.768653
zas-Z4	BenzylAdenine	25520	8.26	D7-BenzylAdenine	317500	8.2	19	0.846084
WT-M1	IsopentylAdenine	14820	7.76	D6-IsopentylAdenine	2050000	7.72	18	0.0803252
WT-M2	IsopentylAdenine	12770	7.77	D6-IsopentylAdenine	2007000	7.73	24	0.0530228
WT-M3	IsopentylAdenine	12070	7.76	D6-IsopentylAdenine	2134000	7.72	18	0.0628449
WT-M4	IsopentylAdenine	16170	7.77	D6-IsopentylAdenine	2094000	7.73	21	0.0735435
WT-Z1	IsopentylAdenine	12370	7.77	D6-IsopentylAdenine	1733000	7.73	22	0.0648901
WT-Z2	IsopentylAdenine	12500	7.77	D6-IsopentylAdenine	1894000	7.72	20	0.0659979
WT-Z3	IsopentylAdenine	9977	7.78	D6-IsopentylAdenine	2064000	7.74	17	0.0568684
WT-Z4	IsopentylAdenine	9033	7.77	D6-IsopentylAdenine	1834000	7.73	20	0.049253
zas-M1	IsopentylAdenine	18690	7.76	D6-IsopentylAdenine	1905000	7.72	24	0.0817585
zas-M2	IsopentylAdenine	5584	7.77	D6-IsopentylAdenine	1196000	7.73	22	0.0424445
zas-M3	IsopentylAdenine	7112	7.77	D6-IsopentylAdenine	2016000	7.72	13	0.0542735
zas-M4	IsopentylAdenine	6343	7.77	D6-IsopentylAdenine	2027000	7.73	15	0.0417234
zas-Z1	IsopentylAdenine	9958	7.77	D6-IsopentylAdenine	1706000	7.72	24	0.048642
zas-Z2	IsopentylAdenine	7144	7.77	D6-IsopentylAdenine	2046000	7.73	14	0.0498813
zas-Z3	IsopentylAdenine	7406	7.77	D6-IsopentylAdenine	2057000	7.72	15	0.0480052
zas-Z4	IsopentylAdenine	9464	7.77	D6-IsopentylAdenine	1912000	7.73	19	0.0521031
WT-M1	IsopIsopentenyladenosine	39300	8.62	15N-Isopentenyladenosine	306200	8.62	18	1.42608
WT-M2	IsopIsopentenyladenosine	24490	8.62	15N-Isopentenyladenosine	263600	8.62	22	0.844599
WT-M3	IsopIsopentenyladenosine	25300	8.61	15N-Isopentenyladenosine	291200	8.62	18	0.965354
WT-M4	IsopIsopentenyladenosine	32580	8.62	15N-Isopentenyladenosine	285700	8.63	21	1.08605
WT-Z1	IsopIsopentenyladenosine	28200	8.62	15N-Isopentenyladenosine	252800	8.63	15	1.48734
WT-Z2	IsopIsopentenyladenosine	22340	8.63	15N-Isopentenyladenosine	261400	8.63	15	1.13951
WT-Z3	IsopIsopentenyladenosine	25890	8.63	15N-Isopentenyladenosine	245600	8.63	20	1.05415
WT-Z4	Isopentenyladenosine	27370	8.63	15N-Isopentenyladenosine	238500	8.63	20	1.14759
zas-M1	IsopIsopentenyladenosine	9775	8.63	15N-Isopentenyladenosine	242400	8.63	12	0.672098
zas-M2	IsopIsopentenyladenosine	21100	8.62	15N-Isopentenyladenosine	245800	8.62	24	0.715351
zas-M3	IsopIsopentenyladenosine	15200	8.62	15N-Isopentenyladenosine	245200	8.62	20	0.619902
zas-M4	IsopIsopentenyladenosine	11290	8.62	15N-Isopentenyladenosine	255800	8.62	13	0.679016
zas-Z1	IsopIsopentenyladenosine	13390	8.62	15N-Isopentenyladenosine	211700	8.62	24	0.527082
zas-Z2	IsopIsopentenyladenosine	10950	8.62	15N-Isopentenyladenosine	211500	8.62	19	0.544979
zas-Z3	IsopIsopentenyladenosine	11070	8.63	15N-Isopentenyladenosine	259700	8.63	14	0.608944
zas-Z4	IsopIsopentenyladenosine	12500	8.63	15N-Isopentenyladenosine	225400	8.63	19	0.583758
WT-M1	trans-zeatin	9354	4.27	D5-trans-zeatin	347600	4.23	18	2.24252
WT-M2	trans-zeatin	7629	4.25	D5-trans-zeatin	337800	4.2	21	1.61317
WT-M3	trans-zeatin	8702	4.25	D5-trans-zeatin	364200	4.2	18	1.99112
WT-M4	trans-zeatin	8570	4.26	D5-trans-zeatin	311600	4.22	21	1.96451
WT-Z1	trans-zeatin	9339	4.25	D5-trans-zeatin	296300	4.2	22	2.149
WT-Z2	trans-zeatin	6732	4.23	D5-trans-zeatin	324400	4.19	20	1.55641
WT-Z3	trans-zeatin	6779	4.25	D5-trans-zeatin	308700	4.21	17	1.93763
WT-Z4	trans-zeatin	4295	4.25	D5-trans-zeatin	281600	4.2	20	1.14391
zas-M1	trans-zeatin	9853	4.25	D5-trans-zeatin	309200	4.2	24	1.99163
zas-M2	trans-zeatin	7045	4.25	D5-trans-zeatin	287500	4.21	20	1.83783
zas-M3	trans-zeatin	7020	4.28	D5-trans-zeatin	311100	4.23	20	1.69238
zas-M4	trans-zeatin	5719	4.25	D5-trans-zeatin	323600	4.2	13	2.0392
zas-Z1	trans-zeatin	5752	4.23	D5-trans-zeatin	272000	4.19	24	1.32169
zas-Z2	trans-zeatin	5917	4.24	D5-trans-zeatin	306000	4.2	19	1.52657
zas-Z3	trans-zeatin	6295	4.26	D5-trans-zeatin	259600	4.2	19	1.91438
zas-Z4	trans-zeatin	6085	4.23	D5-trans-zeatin	336800	4.19	19	1.42635
WT-M1	trans-zeatin riboside-O-glucoside	313400	4.41	D5-trans-zeatin riboside-O-glucoside	7512	4.38	18	463.555
WT-M2	trans-zeatin riboside-O-glucoside	336200	4.41	D5-trans-zeatin riboside-O-glucoside	5556	4.38	24	504.26
WT-M3	trans-zeatin riboside-O-glucoside	365700	4.42	D5-trans-zeatin riboside-O-glucoside	6476	4.37	22	513.364
WT-M4	trans-zeatin riboside-O-glucoside	363000	4.42	D5-trans-zeatin riboside-O-glucoside	6545	4.38	21	528.211
WT-Z1	trans-zeatin riboside-O-glucoside	388900	4.41	D5-trans-zeatin riboside-O-glucoside	5372	4.38	22	658.126
WT-Z2	trans-zeatin riboside-O-glucoside	324100	4.42	D5-trans-zeatin riboside-O-glucoside	5672	4.38	17	672.239
WT-Z3	trans-zeatin riboside-O-glucoside	274200	4.42	D5-trans-zeatin riboside-O-glucoside	5503	4.39	13	766.575
WT-Z4	trans-zeatin riboside-O-glucoside	318400	4.41	D5-trans-zeatin riboside-O-glucoside	4439	4.37	20	717.279
zas-M1	trans-zeatin riboside-O-glucoside	285900	4.44	D5-trans-zeatin riboside-O-glucoside	4750	4.39	22	547.177
zas-M2	trans-zeatin riboside-O-glucoside	344200	4.41	D5-trans-zeatin riboside-O-glucoside	5821	4.38	20	591.307
zas-M3	trans-zeatin riboside-O-glucoside	271000	4.41	D5-trans-zeatin riboside-O-glucoside	7007	4.38	13	595.009
zas-M4	trans-zeatin riboside-O-glucoside	282700	4.41	D5-trans-zeatin riboside-O-glucoside	5676	4.37	18	553.402
zas-Z1	trans-zeatin riboside-O-glucoside	412700	4.42	D5-trans-zeatin riboside-O-glucoside	6414	4.38	14	919.195
zas-Z2	trans-zeatin riboside-O-glucoside	387500	4.41	D5-trans-zeatin riboside-O-glucoside	4365	4.38	19	934.467
zas-Z3	trans-zeatin riboside-O-glucoside	359000	4.41	D5-trans-zeatin riboside-O-glucoside	5768	4.37	19	655.157
zas-Z4	trans-zeatin riboside-O-glucoside	410300	4.43	D5-trans-zeatin riboside-O-glucoside	5839	4.38	17	826.693
WT-M1	trans-zeatin-O-glucoside	944800	3.75	D5-trans-zeatin-O-glucoside	9400	3.59	18	1116.78
WT-M2	trans-zeatin-O-glucoside	1067000	3.75	D5-trans-zeatin-O-glucoside	6997	3.6	24	1270.78
WT-M3	trans-zeatin-O-glucoside	862200	3.74	D5-trans-zeatin-O-glucoside	7157	3.59	18	1338.55
WT-M4	trans-zeatin-O-glucoside	1102000	3.75	D5-trans-zeatin-O-glucoside	8828	3.59	21	1188.86
WT-Z1	trans-zeatin-O-glucoside	993000	3.74	D5-trans-zeatin-O-glucoside	6352	3.59	22	1421.17
WT-Z2	trans-zeatin-O-glucoside	1329000	3.75	D5-trans-zeatin-O-glucoside	7176	3.61	25	1481.61
WT-Z3	trans-zeatin-O-glucoside	989300	3.74	D5-trans-zeatin-O-glucoside	6614	3.59	20	1495.77
WT-Z4	trans-zeatin-O-glucoside	936200	3.76	D5-trans-zeatin-O-glucoside	8693	3.6	13	1656.86
zas-M1	trans-zeatin-O-glucoside	1286000	3.74	D5-trans-zeatin-O-glucoside	10300	3.59	24	1040.45
zas-M2	trans-zeatin-O-glucoside	744300	3.75	D5-trans-zeatin-O-glucoside	5735	3.6	22	1179.84
zas-M3	trans-zeatin-O-glucoside	1080000	3.75	D5-trans-zeatin-O-glucoside	9647	3.6	20	1119.52
zas-M4	trans-zeatin-O-glucoside	833000	3.74	D5-trans-zeatin-O-glucoside	10580	3.59	15	1049.78
zas-Z1	trans-zeatin-O-glucoside	1442000	3.74	D5-trans-zeatin-O-glucoside	8100	3.59	24	1483.54
zas-Z2	trans-zeatin-O-glucoside	1054000	3.74	D5-trans-zeatin-O-glucoside	9971	3.59	14	1510.09
zas-Z3	trans-zeatin-O-glucoside	923600	3.74	D5-trans-zeatin-O-glucoside	8598	3.59	15	1432.27
zas-Z4	trans-zeatin-O-glucoside	922100	3.75	D5-trans-zeatin-O-glucoside	6070	3.59	19	1599.06
