# Supplementary material for: Multi-omics approaches explain the growth-promoting effect of the apocarotenoid growth regulator zaxinone in rice
Source: Commun Biol. 2021 Oct 25;4:1222. doi: 10.1038/s42003-021-02740-8 (PMC8545949; doi:10.1038/s42003-021-02740-8)
Supplement: Supplementary file 13 — Supplementary Data 11 [file 42003_2021_2740_MOESM13_ESM.xlsx]

## Sheet: FigS5a
2 HR	Chlorophyll	Chlorophyll	Chlorophyll	Chlorophyll	Chlorophyll
WT_Mock_1	1.9	3.4	1.1	1.2	1.6	1.84	2.85667	0.191392
WT_Mock_2	3.9	5.8	1.3	1.7	1.3	2.8
WT_Mock_3	1.5	2.6	1.3	1.4	1.6	1.68
WT_Mock_4	5.1	2.2	2.4	3.2	1	2.78
WT_Mock_5	3.8	1.6	6.6	1.3	1.2	2.9
WT_Mock_6	4.6	1.2	8.4	8.1	3.4	5.14
WT_ZAX_1	2.9	4.4	2.8	1.9	1.4	2.68	3.92333
WT_ZAX_2	8.1	2.4	1.6	1.5	5.1	3.74
WT_ZAX_3	14.9	4.6	2.4	1.9	3	5.36
WT_ZAX_4	7.2	3.5	13.3	2	3.6	5.92
WT_ZAX_5	4.2	1.5	4.8	2.7	2.5	3.14
WT_ZAX_6	2.1	5	3	1.5	1.9	2.7
6 HR	Chlorophyll	Chlorophyll	Chlorophyll	Chlorophyll	Chlorophyll		2.64	0.0189519
WT_Mock_1	3	1.8	1.1	4.4	1.7	2.4
WT_Mock_2	1.2	1.3	5.9	7.8	1.7	3.58
WT_Mock_3	1.5	1.5	1.3	1.5	1.4	1.44
WT_Mock_4	2.3	5.7	1.8	1.5	1.9	2.64
WT_Mock_5	4.2	1.5	4.8	2.7	2.5	3.14
WT_Mock_6	2.1	5	3	1.5	1.9	2.7
WT_ZAX_1	1.6	14.4	3	1.8	2.2	4.6	4.83333
WT_ZAX_2	10.8	4.7	16.8	4.4	4.8	8.3
WT_ZAX_3	4.9	3.3	3.7	4	3	3.78
WT_ZAX_4	5.2	5.2	7.9	3	3.1	4.88
WT_ZAX_5	4.8	5.3	3.4	2.5	2.9	3.78
WT_ZAX_6	4.3	5.5	2	4.6	1.9	3.66
24 HR	Chlorophyll	Chlorophyll	Chlorophyll	Chlorophyll	Chlorophyll		3.156	0.00144767
WT_Mock_1	4.2	1.8	1.8	1.8	2.9	2.5
WT_Mock_2	2.5	2.1	1.3	1	2.9	1.96
WT_Mock_3	2.5	3.7	2	10.9	3	4.42
WT_Mock_4	9.7	6.4	1.9	1.3	2.1	4.28
WT_Mock_5	2.1	4.7	3.4	1.7	1.2	2.62
WT_Mock_6	6.8	8.3	2.7	5	1.4	4.84
WT_ZAX_1	10.5	6.3	2	7	3.9	5.94	6.93667
WT_ZAX_2	3.3	16.9	11.6	4.2	8.5	8.9
WT_ZAX_3	8.3	7.9	5	4.6	2	5.56
WT_ZAX_4	4.2	7.6	8.5	1.8	4.3	5.28
WT_ZAX_5	11.9	10.7	14.1	2.7	2.8	8.44
WT_ZAX_6	2.4	13.5	9.5	3.7	8.4	7.5

## Sheet: FigS5b
Stomatal conductance (mmol m-2s -1)	2 h		6 h		24 h
	Mock	Zax	Mock	Zax	Mock	Zax
	676.667	840	805	1443.33	477.333	783.333
	700	1106.67	1080	1003.33	626	980
	930	1110	1256.67	1173.33	573.333	585
	795	1013.33	2150	936.667	544	568.333
	1176.67	900	880	1106.67	232	990
	712.667	960	1115	1136.67	437	703.333
Chlorophyll content (%)	2 h		6 h		24 h
	Mock	Zax	Mock	Zax	Mock	Zax
	99.8242	99.8035	99.6348	100.085	96.535	99.5793
	100.152	99.6266	99.0404	99.9223	95.7148	100.717
	100.125	99.6934	99.9806	100.462	96.5914	100.382
	100.07	100.877	100.272	99.5883	96.1588	99.7078
	99.5469	100.389	100.163	100.342	96.1738	99.739
	99.5313	99.8506	100.225	100.008	96.772	100.265

## Sheet: FigS5c
Chlorophyll content (%)	WT		zas
	Mock	Zax	Mock	Zax
	118	150	95	99
	88	98	60	113
	103	150	95	111
	117	92	55	124
	115	70	97	90
	89	97	69	95
	118	105	93	88
	85	94	79	86

## Sheet: FigS8-1
2h	RNAseq	Q-PCR (LOG2FC)		6h	RNAseq	Q-PCR (LOG2FC)		24h	RNAseq	Q-PCR (LOG2FC)
Os01g05150.1	2.85089	1.04705		Os01g05150.1	1.19371	2.07079		Os01g05150.1	1.90318	1.81603
Os01g06660.1	0.628274	1.61948		Os01g06660.1	0.696205	2.14705		Os01g06660.1	0.971003	2.22398
Os01g16170.1	-0.903868	-0.321592		Os01g16170.1	-0.882517	-0.236668		Os01g16170.1	-1.20127	-0.236458
Os01g33869.1	-1.03102	-0.581662		Os01g33869.1	-0.487	-0.232095		Os01g33869.1	-1.31537	-0.599608
Os10g07556.1	-1.41318	-0.958953		Os10g07556.1	-0.993838	0.210655		Os10g07556.1	-1.32467	-0.212457
Os06g05990.1	-0.668773	-0.397582		Os06g05990.1	-0.771554	-0.0736556		Os06g05990.1	-0.629597	-0.458364
Os06g11130.1	1.80081	1.95074		Os06g11130.1	0.756577	1.09391		Os06g11130.1	1.6508	0.992757
Os07g14470.1	-1.88544	-1.05353		Os07g14470.1	-1.2207	-0.911059		Os07g14470.1	-2.70799	-2.10714
Os07g23570.1	5.07072	4.82606		Os07g23570.1	4.89751	3.22994		Os07g23570.1	5.86973	4.77053
Os07g28250.1	-2.60787	-0.886304		Os07g28250.1	-0.772729	-0.149897		Os07g28250.1	-1.74299	-0.996062
Os07g44110.1	1.90506	2.89226		Os07g44110.1	1.292	2.70909		Os07g44110.1	2.06362	3.39565
Os10g10540.1	-1.08699	-0.393658		Os10g10540.1	-1.20536	0.316568		Os10g10540.1	-2.37398	-1.47506
Os01g42370.1	7.29733	7.42816		Os01g42370.1	6.12901	4.97103		Os01g42370.1	6.52385	5.08311
Os05g45230.1	1.28236	1.28036		Os05g45230.1	1.09443	1.52642		Os05g45230.1	1.94052	1.48289
Os02g35490.1	-0.76608	-0.396876		Os02g35490.1	-0.816787	0.0130934		Os02g35490.1	-1.18207	-0.378795

## Sheet: FigS8-2h
Name	Primer	1	Mock_2hr									Name	Primer	2	Zaxinone_2hr
			Cq	Average Cq	dCq: Cq(sample)-Cq(internal control)	Average dCq	ddCq: dCq(experiment sample)-dCq(negative control)	2(–ddCq)	Average 2(–ddCq)	STD					Cq	Average Cq	dCq: Cq(sample)-Cq(internal control)	Average dCq	ddCq: dCq(experiment sample)-dCq(negative control)	2(–ddCq)	Average 2(–ddCq)	STD
OsUBQ10	OsUBQ10-F + OsUBQ10-R (Pei-Yu)	1	18.5948	18.6012								OsUBQ	OsUBQ10-F + OsUBQ10-R (Pei-Yu)	1	19.3297	18.8531
			18.5386												18.6941
			18.4585												18.4829
			18.8128												18.9057
		2	18.9567	18.995										2	18.7229	18.612
			18.8145												18.5713
			18.8044												18.3889
			19.4043												18.765
		3	19.1977	19.2365										3	18.9451	18.6613
			19.2971												18.5932
			18.9567												18.4379
			19.4944												18.669
Os01g05150.1		1	28.2198	28.1069	9.50574	9.3589	0.146839	0.903227	1.01861	0.247492		Os01g05150.1	0	1	27.5037	27.3373	8.48419	8.34273	-0.874708	1.83364	2.06629	0.540701
			27.9504												27.2322
			27.9148												27.118
			28.3427												27.4952
		2	28.5534	28.5886	9.59358		0.234686	0.84987						2	27.2593	27.2217	8.60969		-0.749204	1.68086
			28.6191												27.1979
			28.4789												27.0372
			28.7027												27.3925
		3	28.3298	28.2138	8.97737		-0.381526	1.30272						3	26.8803	26.5956	7.93431		-1.42459	2.68438
			28.1725												26.7033
			27.9703												26.3792
			28.3827												26.4196
Os01g06660.1		1	28.5726	28.5699	9.96872	10.3922	-0.423506	1.34118	1.34475	1.03323		Os01g06660.1	0	1	27.8821	27.8246	8.97155	8.7853	-1.42068	2.67712	3.07263	0.505899
			28.5672												27.8772
															27.7123
															27.8269
		2	31.059	31.0615	12.0666		1.67432	0.313313						2	27.4955	27.4692	8.85713		-1.5351	2.89809
			31.2278												27.4602
			30.8444												27.5169
			31.1148												27.404
		3	28.3632	28.3779	9.14141		-1.25082	2.37976						3	27.2709	27.1885	8.52722		-1.86501	3.64269
			28.3883												27.1548
			28.456												27.1437
			28.3041												27.1848
Os01g16170.1		1	26.791	26.7909	8.18976	8.20423	-0.0144711	1.01008	1.00295	0.0937236		Os01g16170.1	0	1	27.6554	27.6211	8.76803	8.57974	0.563798	0.676519	0.800186	0.278455
			26.8248												27.6623
			26.5944												27.3238
			26.9534												27.8429
		2	27.2569	27.3418	8.34686		0.142636	0.905863						2	27.8474	27.5413	8.92926		0.725027	0.604986
			27.4408												27.5283
			27.1822												27.1957
			27.4874												27.5937
		3	27.2693	27.3125	8.07606		-0.128165	1.0929						3	27.1567	26.7033	8.04195		-0.162281	1.11906
			27.4045												26.6565
			27.1019												26.4512
			27.4743												26.5487
Os01g33869.1		1	37.7502	36.9504	18.3492	17.8435	0.505753	0.704293	1.06652	0.484897		Os01g33869.1	0	1	37.1933	36.8863	18.0332	18.4804	0.189734	0.876768	0.668193	0.21741
			38.0896												37.9182
			35.5466												35.4466
			36.4152												36.9872
		2	37.0498	37.0264	18.0314		0.187912	0.877875						2	37.0421	37.6304	19.0184		1.17491	0.442912
			37.8342												38.4379
			35.3771												35.7168
			37.8443												39.3248
		3	37.2491	36.3863	17.1498		-0.693665	1.61739						3	38.8345	37.0508	18.3895		0.546033	0.684901
			36.2291												37.0935
			34.7433												36.3274
			37.3236												35.9479
Os02g56770.1		1	39.4692	37.675	19.0738	20.0943	-1.02048	2.02859	1.15023	0.768949		Os02g56770.1	0	1		35.0939	16.2409	17.562	-3.85343	14.4543	7.31456	6.23389
			35.6988
			37.857												35.0939
		2	40.8584	39.8296	20.8346		0.740309	0.598611						2	37.3132	36.5243	17.9123		-2.18198	4.53775
			39.7792												36.3267
			38.8511												35.2485
															37.2089
		3	38.9292	39.6109	20.3745		0.280172	0.823493						3	37.4618	37.1941	18.5328		-1.56148	2.95157
			40.2001												37.9048
			39.7034												36.9725
															36.4373
OOs10g07556.1		1	27.5772	27.6164	9.01523	8.1145	0.900735	0.535614	1.10382	0.549074		OOs10g07556.1	0	1	27.9563	28.0665	9.21338	9.40291	1.09889	0.466877	0.51443	0.379984
			27.8589												28.0058
			27.5034												28.1245
			27.5261												28.1793
		2	26.3016	26.4032	7.40828		-0.706213	1.63152						2	29.2727	29.3662	10.7542		2.63971	0.160461
			26.507												29.1878
			26.4092												29.5675
			26.3953												29.4369
		3	26.7462	27.1564	7.91998		-0.194522	1.14434						3	26.7945	26.9025	8.24115		0.126655	0.915952
			26.7944												26.8773
			28.2176												26.8559
			26.8676												27.0821
Os03g24430.1		1	34.7566	34.0778	15.4767	15.5909	-0.114236	1.0824	1.02051	0.241302		Os03g24430.1	0	1	33.6934	33.2978	14.4447	14.0323	-1.14621	2.21332	3.03245	0.895825
			33.3607												33.438
			34.053												32.2367
			34.1411												33.8231
		2	34.1474	34.2933	15.2983		-0.292582	1.22483						2	32.4478	32.6694	14.0574		-1.53354	2.89495
			34.5459												33.0594
			34.0829												32.1407
			34.397												33.0296
		3	34.3151	35.2342	15.9977		0.406818	0.754285						3	32.4035	32.2562	13.5949		-1.99605	3.98907
			36.123												32.0419
			35.1268												32.3071
			35.3719												32.2722
Os06g05990.1		1	19.9378	19.9761	1.37489	1.44874	-0.0738511	1.05252	1.00067	0.0451123		Os06g05990.1	0	1	20.3321	20.2318	1.37874	1.90014	-0.0700019	1.04972	0.75913	0.259809
			19.9884												20.1885
			19.8292												20.0903
			20.1487												20.3164
		2	20.5113	20.4743	1.47932		0.0305807	0.979026						2	21.0464	20.9252	2.31317		0.864425	0.549265
			20.4746												20.8826
			20.2899												20.7025
			20.6213												21.0693
		3	20.7737	20.7285	1.49201		0.0432705	0.970452						3	21.1845	20.6698	2.00852		0.55978	0.678405
			20.7276												20.7132
			20.5055												20.4537
			20.9071												20.3279
Os06g11130.1		1	23.9215	23.9904	5.38926	5.0117	0.377568	0.769734	1.01847	0.23095		Os06g11130.1	0	1	21.7787	21.764	2.91089	3.08262	-2.10081	4.2895	3.86572	0.781639
			24.1332												21.763
			23.7768												21.5065
			24.1302												22.0077
		2	23.9933	23.9232	4.92823		-0.0834701	1.05956						2	22.0853	22.0563	3.44429		-1.5674	2.96371
			23.9503												22.1337
			23.6405												21.7672
			24.1086												22.2389
		3	23.7501	23.9541	4.7176		-0.294098	1.22612						3	21.8753	21.554	2.89269		-2.11901	4.34395
			24.0773												21.6309
			23.7363												21.3563
			24.2525												21.3536
Os07g14470.1		1	27.533	27.3786	8.77748	8.93501	-0.157529	1.11538	1.00793	0.150401		Os07g14470.1	0	1	29.4811	29.3924	10.5393	10.1577	1.60427	0.328901	0.481788	0.299982
			27.3914												29.4703
			27.1245												29.1659
			27.4657												29.4522
		2	27.781	27.8292	8.8342		-0.10081	1.07238						2	29.3943	29.3376	10.7256		1.79061	0.289051
			27.8953												29.3877
			27.6045												29.0927
			28.0359												29.4757
		3	28.4502	28.4298	9.19335		0.25834	0.83605						3	28.167	27.8696	9.20833		0.27332	0.827413
			28.3337												27.8899
			28.3365												27.7158
			28.5988												27.7058
Os07g23570.1		1	32.2544	32.5695	13.9683	14.026	-0.0577304	1.04083	1.00041	0.0351146		Os07g23570.1	0	1	28.1721	28.1313	9.27818	9.20594	-4.74784	26.8684	28.3654	3.22355
			32.7496												28.0837
			32.2376												28.0194
			33.0363												28.2498
		2	32.8518	33.0458	14.0508		0.0248044	0.982954						2	28.0088	27.9286	9.31658		-4.70943	26.1626
			32.6767												28.0258
			33.3												27.7292
			33.3546												27.9507
		3	33.2411	33.2954	14.0589		0.032926	0.977436						3	28.0787	27.6844	9.02307		-5.00294	32.0653
			33.432												27.5782
			33.1695												27.529
			33.339												27.5518
Os07g28250.1		1	29.5318	29.4827	10.8816	11.5471	-0.665497	1.58611	1.0623	0.464704		Os07g28250.1	0	1	32.003	32.1148	13.2617	12.5657	1.71467	0.304673	0.540998	0.285778
			29.6031												31.8236
			28.7684												31.7375
			30.0276												32.8951
		2	31.0056	31.0575	12.0625		0.515469	0.699566						2	31.4749	31.2803	12.6683		1.12121	0.459707
			31.1021												31.0096
			30.7571												31.1737
			31.3651												31.463
		3	30.8013	30.9335	11.6971		0.150028	0.901233						3	30.5757	30.4283	11.767		0.219917	0.858615
			30.9642												30.7903
			30.8599												30.137
			31.1088												30.2101
Os07g44110.1		1	25.2235	25.3011	6.69993	6.56799	0.131943	0.912602	1.05052	0.414423		Os07g44110.1	0	1	22.7567	22.781	3.9279	3.72425	-2.64008	6.23368	7.42432	2.45557
			25.2817												22.7849
			25.2452												22.5654
			25.4541												23.0169
		2	26.0401	26.0316	7.03662		0.468633	0.722649						2	22.6809	22.6462	4.03416		-2.53383	5.79105
			25.9736												22.5645
			25.963												22.5714
			26.1496												22.7679
		3	25.0825	25.2039	5.96741		-0.600576	1.51632						3	22.1391	21.872	3.21068		-3.3573	10.2482
			25.2786												21.9792
			25.0361												21.7571
			25.4183												21.6126
Os10g01390.1		1	35.9434	36.7035	18.1024	18.3714	-0.269062	1.20502	1.00997	0.176735		Os10g01390.1	0	1		38.8365	19.9835	19.7089	1.61202	0.32714	0.472107	0.350611		Check again
			37.1703												40.2264
			35.3069
			38.3936												37.4467
		2	37.8674	37.5832	18.5882		0.2168	0.860472						2		37.1811	18.5691		0.197676	0.871954
			38.3752												37.1409
			35.2763
			38.814												37.2214
		3	39.0432	37.6602	18.4237		0.0522624	0.964423						3	39.7986	39.2355	20.5742		2.20272	0.217228
			38.537
			35.4834												39.6435
			37.577												38.2643
Os10g10540.1		1	26.2507	26.2703	7.6691	7.61587	0.0532338	0.963774	1.03258	0.323137		Os10g10540.1	0	1	27.1787	27.1837	8.33058	8.13025	0.714716	0.609325	0.761197	0.393647
			26.1211												27.2548
			26.1722												26.9279
			26.5371												27.3732
		2	27.2007	27.027	8.03208		0.416214	0.749388						2	27.2925	27.3291	8.71713		1.10126	0.466109
			26.9945												27.3941
			26.7776												27.0621
			27.1354												27.5679
		3	26.3538	26.3829	7.14642		-0.469448	1.38458						3	26.2561	26.0044	7.34306		-0.272809	1.20816
			26.5227												25.9709
			26.1704												26.0201
			26.4846												25.7704
Os01g42370.1		1	30.1201	30.0617	11.4605	11.7955	-0.335003	1.26138	1.06889	0.425494		Os01g42370.1	0	1	23.954	23.7727	4.91966	4.44311	-6.87582	117.444	172.227	70.3035
			29.8322												23.5949
			30.2796												23.8579
			30.0147												23.6841
		2	30.4391	30.3425	11.3475		-0.447974	1.36412						2	23.2647	23.2006	4.5886		-7.20688	147.736
			30.1077												23.0512
			30.4124												23.2721
			30.4108												23.2145
		3	32.2371	31.8149	12.5785		0.782977	0.581166						3	22.4334	22.4824	3.82107		-7.97441	251.5
			31.5563												22.4774
			31.6691												22.6835
			31.7971												22.3352
Os05g45230.1		1	32.5401	32.4596	13.8585	13.9089	-0.0504523	1.03559	1.00474	0.117569		Os05g45230.1	0	1	32.0042	32.2556	13.4025	12.7756	-0.506382	1.42048	2.42899	1.39145
			32.4415												32.4537
			32.4415												32.4537
			32.4155												32.1109
		2	32.8366	32.7614	13.7664		-0.142489	1.10381						2	31.4389	31.6334	13.0213		-0.887563	1.85005
			32.5532												31.716
			32.5532												31.716
			33.1024												31.6625
		3	33.0269	33.3383	14.1018		0.192941	0.874821						3	30.5243	30.5643	11.903		-2.00592	4.01644
			33.3302												30.6843
			33.3302												30.6843
			33.6659												30.3643
Os02g35490.1		1	23.8182	23.8809	5.27972	5.04929	0.230421	0.852386	1.01813	0.244169		Os02g35490.1	0	1	24.8386	24.7219	5.86882	5.55282	0.819526	0.566628	0.759501	0.375666
			24.1646												24.6773
			23.7583												24.6691
			23.7824												24.7027
		2	23.6569	23.6674	4.67242		-0.37687	1.29852						2	24.6039	24.6063	5.99424		0.944948	0.519448
			23.7516												24.6411
			23.5669												24.5132
			23.6942												24.6668
		3	24.4027	24.4322	5.19574		0.146449	0.903472						3	23.4901	23.4567	4.79539		-0.2539	1.19243
			24.4573												23.4388
			24.3296												23.4355
			24.5392												23.4625
Sample	Rep	Relative Fold Change
		Os01g05150.1	Os01g06660.1	Os01g16170.1	Os01g33869.1	Os02g56770.1	OOs10g07556.1	Os03g24430.1	Os06g05990.1	Os06g11130.1	Os07g14470.1	Os07g23570.1	Os07g28250.1	Os07g44110.1	Os10g01390.1	Os10g10540.1	Os01g42370.1	Os05g45230.1	Os02g35490.1
Mock_2hr	1	0.903227	1.34118	1.01008	0.704293	2.02859	0.535614	1.0824	1.05252	0.769734	1.11538	1.04083	1.58611	0.912602	1.20502	0.963774	1.26138	1.03559	0.852386
	2	0.84987	0.313313	0.905863	0.877875	0.598611	1.63152	1.22483	0.979026	1.05956	1.07238	0.982954	0.699566	0.722649	0.860472	0.749388	1.36412	1.10381	1.29852
	3	1.30272	2.37976	1.0929	1.61739	0.823493	1.14434	0.754285	0.970452	1.22612	0.83605	0.977436	0.901233	1.51632	0.964423	1.38458	0.581166	0.874821	0.903472
Zaxinone_2hr	1	1.83364	2.67712	0.676519	0.876768	14.4543	0.466877	2.21332	1.04972	4.2895	0.328901	26.8684	0.304673	6.23368	0.32714	0.609325	117.444	1.42048	0.566628
	2	1.68086	2.89809	0.604986	0.442912	4.53775	0.160461	2.89495	0.549265	2.96371	0.289051	26.1626	0.459707	5.79105	0.871954	0.466109	147.736	1.85005	0.519448
	3	2.68438	3.64269	1.11906	0.684901	2.95157	0.915952	3.98907	0.678405	4.34395	0.827413	32.0653	0.858615	10.2482	0.217228	1.20816	251.5	4.01644	1.19243
Target	Primer	Average ddCq
		Mock_2hr	Zaxinone_2hr
Os01g05150.1	0	1.01861	2.06629
Os01g06660.1	0	1.34475	3.07263
Os01g16170.1	0	1.00295	0.800186
Os01g33869.1	0	1.06652	0.668193
Os02g56770.1	0	1.15023	7.31456
OOs10g07556.1	0	1.10382	0.51443
Os03g24430.1	0	1.02051	3.03245
Os06g05990.1	0	1.00067	0.75913
Os06g11130.1	0	1.01847	3.86572
Os07g14470.1	0	1.00793	0.481788
Os07g23570.1	0	1.00041	28.3654
Os07g28250.1	0	1.0623	0.540998
Os07g44110.1	0	1.05052	7.42432
Os10g01390.1	0	1.00997	0.472107
Os10g10540.1	0	1.03258	0.761197
Os01g42370.1	0	1.06889	172.227
Os05g45230.1	0	1.00474	2.42899
Os02g35490.1	0	1.01813	0.759501
Target	Primer	STD
		Mock_2hr	Zaxinone_2hr
Os01g05150.1	0	0.247492	0.540701
Os01g06660.1	0	1.03323	0.505899
Os01g16170.1	0	0.0937236	0.278455
Os01g33869.1	0	0.484897	0.21741
Os02g56770.1	0	0.768949	6.23389
OOs10g07556.1	0	0.549074	0.379984
Os03g24430.1	0	0.241302	0.895825
Os06g05990.1	0	0.0451123	0.259809
Os06g11130.1	0	0.23095	0.781639
Os07g14470.1	0	0.150401	0.299982
Os07g23570.1	0	0.0351146	3.22355
Os07g28250.1	0	0.464704	0.285778
Os07g44110.1	0	0.414423	2.45557
Os10g01390.1	0	0.176735	0.350611
Os10g10540.1	0	0.323137	0.393647
Os01g42370.1	0	0.425494	70.3035
Os05g45230.1	0	0.117569	1.39145
Os02g35490.1	0	0.244169	0.375666

## Sheet: FigS8-6h
Name	Primer	1	Mock_6hr
			Cq	Average Cq	dCq: Cq(sample)-Cq(internal control)	Average dCq	ddCq: dCq(experiment sample)-dCq(negative control)	2(–ddCq)	Average 2(–ddCq)	STD
OsUBQ10	OsUBQ10-F + OsUBQ10-R (Pei-Yu)	1	18.6487	18.7337
			19.2259
			18.4036
			18.6565
		2	20.4679	20.3847
			20.3729
			20.2637
			20.4343
		3	18.6769	18.6058
			18.6067
			18.3877
			18.7518
Os01g05150.1		1	31.8796	31.9068	13.1731	13.4846	-0.311582	1.24107	1.07707	0.452295
			31.9454
			31.7515
			32.0506
		2	34.2537	34.6913	14.3067		0.82202	0.565649
			34.0148
			35.0077
			35.4892
		3	31.7546	31.58	12.9742		-0.510438	1.42448
			31.406
			31.4027
			31.7567
Os01g06660.1		1	27.5556	27.8236	9.08991	9.86812	-0.778216	1.71501	1.48849	1.16046
			28.3103
			27.3794
			28.0491
		2	32.7157	32.3639	11.9792		2.11106	0.231477
			32.635
			32.3218
			31.783
		3	27.1996	27.1411	8.53528		-1.33285	2.51899
			27.1042
			26.9508
			27.3097
Os01g16170.1		1	26.7607	26.9588	8.22514	8.37752	-0.152374	1.1114	1.00368	0.105354
			26.7799
			27.1935
			27.1012
		2	29.1435	28.9128	8.52814		0.150626	0.900859
			29.0659
			28.7306
			28.7114
		3	27.0886	26.9851	8.37926		0.00174709	0.99879
			26.95
			26.7857
			27.1159
Os01g33869.1		1	36.0248	36.1051	17.3714	17.8566	-0.485148	1.39973	1.04745	0.371261
			35.2642
			37.0264
		2	39.0692	38.8413	18.4566		0.600017	0.659746
			38.7612
			38.6935
		3	35.9487	36.3475	17.7417		-0.11487	1.08288
			36.9702
			35.5897
			36.8814
Os02g56770.1		1	38.8733	37.9539	19.2202	19.4446	-0.224423	1.16831	1.01119	0.179943
			40.8576
			35.4767
			36.608
		2		39.7584	19.3737		-0.0709101	1.05038
			39.7584
		3	38.0709	38.3457	19.74		0.295334	0.814884
			40.6406
			37.1658
			37.5057
Os10g07556.1		1	25.9889	26.3796	7.64591	7.80202	-0.156105	1.11427	1.44712	1.33759
			27.5695
			26.005
			25.955
		2	29.8951	29.8886	9.50395		1.70193	0.307375
			29.7558
			29.9331
			29.9706
		3	24.8259	24.862	6.2562		-1.54582	2.91971
			24.8832
			24.7255
			25.0133
Os03g24430.1		1	31.862	31.7555	13.0218	12.9725	0.0492944	0.966409	1.23108	0.936315
			31.7728
			31.0102
			32.3768
		2	32.4557	32.1737	11.789		-1.18348	2.27124
			32.1209
			32.2237
			31.8944
		3	32.4201	32.7125	14.1067		1.13419	0.455591
			32.5426
			32.3902
			33.4968
Os06g05990.1		1	20.2039	20.3855	1.65181	2.29024	-0.63843	1.55663	1.30824	0.897676
			21.0108
			20.0064
			20.3209
		2	24.6037	24.3529	3.96821		1.67796	0.312523
			24.2748
			24.2043
			24.3287
		3	19.8752	19.8565	1.25071		-1.03953	2.05556
			19.9065
			19.6361
			20.0082
Os06g11130.1		1	23.5948	23.6671	4.93344	5.12662	-0.193177	1.14328	1.01841	0.225615
			23.6623
			23.408
			24.0035
		2	26.1175	25.9111	5.52641		0.399799	0.757964
			25.938
			25.7038
			25.885
		3	23.5718	23.5258	4.91999		-0.206622	1.15398
			23.5538
			23.3013
			23.6762
Os07g14470.1		1	27.7743	27.7285	8.99482	8.90157	0.0932575	0.937404	1.0361	0.344583
			28.2662
			27.2963
			27.5772
		2	30.0663	29.6981	9.31345		0.411887	0.751639
			29.6302
			29.5865
			29.5095
		3	27.1202	27.0022	8.39642		-0.505145	1.41927
			26.959
			26.8333
			27.0964
Os07g23570.1		1	33.6953	34.0843	15.3506	14.4715	0.879176	0.543678	1.25218	1.05725
			33.1093
			35.1385
			34.3941
		2	33.6015	33.5531	13.1684		-1.303	2.46742
			34.1745
			33.2212
			33.2153
		3	33.8859	33.5011	14.8953		0.423827	0.745444
			33.7013
			33.0897
			33.3274
Os07g28250.1		1	29.8611	29.8201	11.0864	11.4587	-0.37236	1.29447	1.3499	1.06188
			30.4932
			29.3242
			29.6018
		2	34.3853	33.5017	13.117		1.6583	0.316812
			33.1872
			33.308
			33.1263
		3	28.832	28.7786	10.1728		-1.28594	2.43841
			28.8713
			28.6009
			28.8101
Os07g44110.1		1	25.4598	25.5473	6.8136	7.76045	-0.94685	1.92766	1.54512	1.19328
			25.5485
			25.4431
			25.7377
		2	30.6451	30.414	10.0294		2.26891	0.207487
			30.3254
			30.2888
			30.3968
		3	25.0188	25.0442	6.43839		-1.32206	2.50022
			25.0278
			24.9534
			25.1767
Os10g01390.1		1	35.8804	36.3467	17.613	17.628	-0.0150195	1.01047	1.01189	0.188981
			35.4514
			37.7083
		2		37.7478	17.3631		-0.264928	1.20158
			37.7478
		3	35.0267	36.5138	17.908		0.279947	0.823621
			37.4983
			34.8002
			38.7299
Os10g10540.1		1	26.4739	26.5477	7.81402	8.50364	-0.689618	1.61286	1.39462	1.03355
			26.6063
			26.3523
			26.7583
		2	31.0863	30.7806	10.3959		1.89227	0.269382
			30.6827
			30.5621
			30.7913
		3	25.9947	25.9068	7.30098		-1.20265	2.30163
			25.8917
			25.7144
			26.0264
Os01g42370.1		1	31.8393	31.7689	13.0352	12.7674	0.267745	0.830617	1.01775	0.239496
			31.8441
			31.7417
			31.6504
		2	32.9321	33.2491	12.8644		0.0969969	0.934977
			32.9917
			34.0659
			33.0068
		3	31.3524	31.0085	12.4027		-0.364742	1.28765
			31.3069
			30.6864
			30.6882
Os05g45230.1		1	31.2105	31.3285	12.5948	12.2001	0.394745	0.760624	1.05902	0.460286
			31.3509
			31.3509
			31.4016
		2	31.9537	31.9165	11.5318		-0.668225	1.58912
			31.918
			31.918
			31.8765
		3	30.9836	31.0793	12.4736		0.27348	0.827321
			31.1189
			31.1189
			31.096
Os02g35490.1		1	24.7162	24.6549	5.92119	5.87641	0.0447799	0.969438	1.02203	0.263727
			24.6814
			24.5262
			24.6957
		2	26.7068	26.6038	6.2191		0.342689	0.78857
			26.6104
			26.4845
			26.6135
		3	24.1188	24.0947	5.48894		-0.387469	1.3081
			24.1039
			24.0521
			24.1041

## Sheet: FigS8-24h
Name	Primer	1	Mock_24hr
			Cq	Average Cq	dCq: Cq(sample)-Cq(internal control)	Average dCq	ddCq: dCq(experiment sample)-dCq(negative control)	2(–ddCq)	Average 2(–ddCq)	STD
OsUBQ10	OsUBQ10-F + OsUBQ10-R (Pei-Yu)	1	18.1513	18.1818
			18.1014
			18.2022
			18.2721
		2	20.8911	20.9022
			20.8575
			20.9581
		3	18.2329	18.2041
			18.1356
			18.2623
			18.1857
Os01g05150.1		1	33.7612	33.5101	15.3283	15.1475	0.180827	0.882197	1.0149	0.220878
			33.3245
			33.2075
			33.7473
		2	35.9056	36.2136	15.3114		0.163864	0.892631
			35.9392
			37.8335
			35.1763
		3	32.9884	33.007	14.8028		-0.344691	1.26988
			32.8569
			33.0985
			33.0841
Os01g06660.1		1	27.4002	27.3356	9.15378	10.1899	-1.03614	2.05073	1.44887	1.04968
			27.2401
			27.2906
			27.4114
		2	33.351	33.1703	12.2681		2.07813	0.236821
			33.3997
			32.9502
			32.9802
		3	27.2603	27.3521	9.14793		-1.04199	2.05907
			27.2299
			27.3466
			27.5714
Os01g16170.1		1	26.8285	26.8711	8.68928	8.79852	-0.10924	1.07866	1.00145	0.0668661
			26.7623
			26.894
			26.9995
		2	30.0817	29.7562	8.85395		0.0554278	0.962309
			29.596
			29.464
			29.883
		3	26.9841	27.0565	8.85233		0.0538122	0.963387
			26.9342
			27.1325
			27.175
Os01g33869.1		1	35.7861	36.9524	18.7706	19.2664	-0.495818	1.41012	1.032	0.329578
			37.9748
			36.5596
			37.4893
		2		40.3527	19.4505		0.184021	0.880246
			40.9486
			39.7569
		3	36.7377	37.7824	19.5782		0.311796	0.805638
			37.852
			38.3373
			38.2024
Os02g56770.1		1	35.4568	35.9396	17.7578	18.7456	-0.987776	1.98313	1.13545	0.735562
			36.4223
		2	40.2355	40.2355	19.3333		0.587689	0.665408
			40.2355
			40.2355
			40.2355
		3	37.4611	37.3498	19.1457		0.400087	0.757812
			38.1707
			36.4175
Os10g07556.1		1	26.6927	26.8057	8.62396	9.88261	-1.25865	2.39272	1.46567	1.10947
			27.0069
			26.6767
			26.8467
		2	32.8597	32.8655	11.9633		2.08067	0.236405
			32.8328
			32.5414
			33.2283
		3	27.0961	27.2647	9.06059		-0.822016	1.76788
			27.2788
			27.3328
			27.3513
Os03g24430.1		1	33.4715	33.5986	15.4168	15.3311	0.0856756	0.942343	1.0036	0.106099
			33.6173
			33.793
			33.5125
		2	32.8613	33.0517	15.4168		0.0856756	0.942343
			33.4527
			32.959
			32.9338
		3	33.1586	33.3639	15.1598		-0.171351	1.12611
			33.0486
			33.3265
			33.9218
Os06g05990.1		1	20.4188	20.4361	2.25427	2.68316	-0.428883	1.34619	1.29467	0.932364
			20.3837
			20.4407
			20.5011
		2	25.2579	25.1519	4.24968		1.56652	0.337621
			25.0247
			25.0014
			25.3237
		3	19.5854	19.7496	1.54551		-1.13764	2.20021
			19.6986
			19.7913
			19.9232
Os06g11130.1		1	24.2055	24.123	5.94118	5.81096	0.130222	0.913691	1.01027	0.181903
			23.9708
			24.1578
			24.1577
		2	26.9815	26.87	5.96773		0.156772	0.89703
			26.6017
			26.7911
			27.1055
		3	23.5734	23.7281	5.52397		-0.286994	1.2201
			23.6265
			23.9273
			23.7852
OOs07g14470.1		1	28.2974	28.0582	9.87643	9.52798	0.348456	0.785424	1.0145	0.202213
			27.8296
			28.05
			28.0559
		2	30.1638	30.2059	9.3037		-0.224279	1.16819
			30.1411
			30.1867
			30.3321
		3	27.6578	27.6079	9.4038		-0.124177	1.08989
			27.4271
			27.7231
			27.6238
Os07g23570.1		1	33.3739	33.961	15.7792	15.1785	0.600645	0.659459	1.39039	1.40262
			33.6069
			34.2299
			34.6331
		2	34.3133	34.4922	13.59		-1.58857	3.00751
			34.5918
			34.1397
			34.924
		3	33.6287	34.3706	16.1665		0.987926	0.504202
			34.6727
			34.9011
			34.2799
Os07g28250.1		1	29.214	29.359	11.1772	11.5975	-0.420296	1.3382	1.3288	1.003
			29.198
			29.3498
			29.6743
		2	34.1832	34.1386	13.2363		1.63881	0.321122
			34.3321
			33.4159
			34.6232
		3	28.547	28.5832	10.379		-1.21851	2.32706
			28.4526
			28.6092
			28.7239
Os07g44110.1		1	25.6459	25.6377	7.45586	8.404	-0.948135	1.92938	1.62947	1.31838
			25.518
			25.6202
			25.7664
		2	32.0105	31.7253	10.8231		2.4191	0.186973
			31.3323
			31.5576
			32.001
		3	25.1327	25.1372	6.93304		-1.47096	2.77207
			25.0266
			25.1766
			25.2128
Os10g01390.1		1	35.258	36.9859	18.8041	18.5583	0.245837	0.843326	1.04199	0.382673
			36.7798
			37.2029
			38.7029
		2	39.5137	39.7833	18.8811		0.322816	0.799508
			40.6793
			39.1571
		3	35.3916	36.1938	17.9896		-0.568653	1.48314
			36.8493
			36.2895
			36.2447
Os10g10540.1		1	27.5744	27.5462	9.36439	9.88756	-0.523173	1.43711	1.20795	0.73417
			27.3687
			27.4938
			27.7478
		2	32.3327	32.1611	11.2589		1.37134	0.386533
			32.192
			31.984
			32.1359
		3	27.0717	27.2435	9.0394		-0.848164	1.80021
			27.2553
			27.3406
			27.3065
Os01g42370.1		1	32.3858	32.3801	14.1983	13.3237	0.874603	0.545404	1.52842	1.72375
			31.7438
			33.1276
			32.2631
		2	33.0419	32.4109	11.5086		-1.81508	3.51878
			32.5282
			32.0329
			32.0406
		3	32.4429	32.4683	14.2642		0.940472	0.521062
			33.0656
			32.0429
			32.322
Os05g45230.1		1	32.7676	32.3223	14.1405	13.0354	1.10509	0.464874	1.23864	0.969662
			32.2414
			32.2414
			32.0389
		2	33.7349	32.7196	11.8173		-1.21809	2.32639
			32.1438
			32.1438
			32.8558
		3	31.3257	31.3526	13.1484		0.113002	0.924662
			31.3719
			31.3719
			31.3408
Os02g35490.1		1	24.0713	24.0796	5.89781	6.08109	-0.183283	1.13546	1.0152	0.205697
			24.1413
			24.0666
			24.0392
		2	27.408	27.3461	6.44382		0.362732	0.77769
			27.295
			27.3079
			27.3733
		3	24.0858	24.1058	5.90164		-0.179449	1.13245
			24.1359
			24.0163
			24.1851

## Sheet: FigS10
Sample	Rep	Relative Fold Change
		Os01g06660	Os02g10070	Os02g48360	Os04g10000	Os05g06460	Os05g33570	Os07g46920	Os08g02700	Os09g12650	Os10g26570
Mock_6hr	1	1.61813	1.04707	0.848258	1.77479	0.934104	1.09998	1.08292	0.554075	1.13992	1.35955
	2	0.357938	0.839306	1.21233	0.44825	1.06137	0.712199	1.03904	0.785815	0.800137	0.442357
	3	1.72655	1.1379	0.972417	1.257	1.00864	1.27648	0.888741	0.881805	1.09638	1.66277
Zaxinone_6hr	1	2.68564	1.42258	1.18876	2.03188	1.15739	1.86836	2.88873	1.56229	2.30614	2.45816
	2	3.32476	1.16118	1.33657	4.18616	1.47142	2.14314	2.86489	0.971629	2.58328	2.32125
	3	2.83935	1.09508	1.19429	7.22048	1.49532	1.43383	2.88962	1.12344	2.5623	2.58156
qPCR
		Os01g06660	Os02g10070	Os02g48360	Os04g10000	Os05g06460	Os05g33570	Os07g46920	Os08g02700	Os09g12650	Os10g26570
	CTL	1.23421	1.00809	1.011	1.16001	1.00137	1.02955	1.00356	0.740565	1.01215	1.15489
	Zax	2.94992	1.22628	1.23988	4.47951	1.37471	1.81511	2.88108	1.21912	2.48391	2.45366
Log2FC		0.43925	0.0883726	0.106853	0.385996	0.0369191	0.166656	0.0587924	0.0972753	0.106747	0.366863
		0.192603	0.0999867	0.0483741	1.50499	0.108878	0.206484	0.00809951	0.177094	0.0890875	0.0751771

## Sheet: FigS12
Sample	Rep
		Os01g06660	os02g10070	Os02g48360	Os04g10000	Os05g06460	Os05g33570	Os07g46920	Os08g02700	Os09g12650	Os10g26570
Mock_NB	1	0.95942	1.02237	1.0836	0.584722	1.16705	1.09345	0.93858	0.917267	1.03952	1.12052
	2	0.89674	1.04677	0.996359	1.12855	0.921514	0.703663	0.832712	0.913321	0.815434	1.08104
	3	1.16232	0.934419	0.926225	1.5131	0.929838	1.29967	1.27948	1.19366	1.17972	0.825547
Zaxinone_NB	1	1.47405	1.41004	1.27332	1.60305	1.42929	1.44634	2.46488	1.04685	4.48177	1.33513
	2	1.67003	1.39345	1.12074	1.40029	1.25465	1.07645	2.17613	1.48091	4.04921	1.3581
	3	1.76254	1.4625	1.58611	1.56826	1.43264	1.02335	2.98245	3.09089	4.4723	1.25644
Mock_rda	1	1.11502	1.03525	0.810234	1.11409	0.988471	0.885818	1.39726	0.593629	2.7405	0.829954
	2	1.25937	1.13073	1.11492	0.669132	1.2223	0.944043	0.817242	0.705041	3.20546	1.09122
	3	1.1197	1.03872	1.21071	0.444794	1.24966	0.802588	0.747215	0.808167	3.47723	1.00696
Zaxinone_rda	1	1.80675	1.45423	1.21864	1.5541	1.38511	1.34185	1.86366	1.12668	8.98275	1.70628
	2	1.17748	0.904052	1.01279	0.987254	1.13463	1.16903	3.51261	0.513958	3.76446	1.03079
	3	0.840722	0.862932	1.12882	0.591878	1.01241	0.825878	2.69702	0.356767	4.25986	1.03771
		Os01g06660	os02g10070	Os02g48360	Os04g10000	Os05g06460	Os05g33570	Os07g46920	Os08g02700	Os09g12650	Os10g26570
WT_Mock	WT_CTL	1.00616	1.00119	1.00206	1.07546	1.00614	1.03226	1.01692	1.00808	1.01156	1.00903
WT_ZAX	WT_ZAX	1.63554	1.42199	1.32672	1.52387	1.37219	1.18205	2.54116	1.87288	4.33443	1.31656
zas_Mock	zas_CTL	1.1647	1.06823	1.04529	0.742672	1.15348	0.877483	0.987237	0.702279	3.14106	0.976047
zas_ZAX	zas_ZAX	1.27499	1.07374	1.12008	1.04441	1.17738	1.11225	2.6911	0.665802	5.66902	1.25826
		0.0801483	0.0341182	0.0455187	0.26931	0.080495	0.174753	0.134788	0.0927958	0.106086	0.092448
		0.085046	0.0208094	0.0455187	0.0625993	0.080495	0.174753	0.235868	0.621758	0.142636	0.0307819
		0.0473571	0.0312638	0.136969	0.196676	0.0587816	0.133031	0.206004	0.0619471	0.2151	0.0769903
		0.283099	0.190615	0.0595824	0.279236	0.109694	0.151631	0.476018	0.234865	1.66303	0.22402
	t-test	0.00574672	0.00046004	0.0877041	0.180164	0.0213424	0.532692	0.00495771	0.240935	4.82179e-05	0.0343127
		0.720358	0.978623	0.608145	0.426895	0.870407	0.209354	0.0303583	0.887896	0.206155	0.299362

## Sheet: FigS13
Name		Diacylglycerol	Diacylglycerol	Phosphatidylethanolamine	Phosphatidylethanolamine	Phosphatidylcholine	Phosphatidylcholine	Phosphatidylcholine	Phosphatidylcholine	Phosphatidylcholine	Phosphatidylethanolamine	Monogalactosyldiacylglycerol	Phosphatidylethanolamine	Monogalactosyldiacylglycerol	Phosphatidylethanolamine	Phosphatidylethanolamine	Phosphatidylethanolamine	Monogalactosyldiacylglycerol	Phosphatidylcholine	Phosphatidylcholine	Phosphatidylcholine	Phosphatidylcholine	Phosphatidylethanolamine	Monogalactosyldiacylglycerol	Phosphatidylethanolamine	Monogalactosyldiacylglycerol	Phosphatidylethanolamine	Monogalactosyldiacylglycerol	Monogalactosyldiacylglycerol	Phosphatidylcholine	Phosphatidylcholine	Phosphatidylcholine	Phosphatidylcholine	Phosphatidylcholine	Phosphatidylcholine	Monogalactosyldiacylglycerol	Monogalactosyldiacylglycerol	Monogalactosyldiacylglycerol	Monogalactosyldiacylglycerol	Monogalactosyldiacylglycerol	Monogalactosyldiacylglycerol	Monogalactosyldiacylglycerol	Phosphatidylcholine	Phosphatidylcholine	Phosphatidylcholine	Phosphatidylcholine	Phosphatidylcholine	Triacylglyceride	Monogalactosyldiacylglycerol
		DAG 34:2	DAG 36:5	PE 34:2	PE 34:1	PC 32:3 (2)	PC 32:2 (1)	PC 32:1 (1)	PC 32:1 (2)	PC 32:0	PE 36:6	MGDG 32:6	PE 36:5	MGDG 32:5	PE 36:4	PE 36:3	PE 36:2	MGDG 32:0	PC 34:4	PC 34:3	PC 34:2	PC 34:1	PE 38:4	MGDG 34:4 (1)	PE 38:3	MGDG 34:3	PE 38:2	MGDG 34:2	MGDG 34:1	PC 36:6	PC 36:5	PC 36:4	PC 36:3 (2)	PC 36:2	PC 36:1	MGDG 36:6	MGDG 36:5	MGDG 36:4	MGDG 36:3 (1)	MGDG 36:3 (2)	MGDG 36:2	MGDG 36:1	PC 38:5	PC 38:4	PC 38:3 (1)	PC 38:3 (2)	PC 38:2	TAG 48:3	MGDG 38:6
1_pos	NB+P_Mock_R1	136864	19974.5	2.23343e+08	2.78916e+07	6.62018e+06	3.91844e+07	9.97819e+06	2.29523e+06	1.81964e+07	1.61395e+07	237111	1.05809e+08	16334.3	1.90288e+08	3.16294e+07	94639.4	1.31672e+06	342694	5.85814e+08	1119313000	3.81896e+08	2.22284e+06	140664	4.55483e+06	6.61623e+06	2.77235e+06	2.27114e+07	1.45069e+07	8.79339e+07	1.03669e+09	9.11387e+08	3.09508e+08	7.08203e+07	1.15268e+07	1.23001e+08	1.10158e+07	1.07492e+07	9.37311e+06	7.88262e+06	2.86008e+06	1.01739e+06	1.83964e+06	2.37561e+06	9.29316e+06	238448	8.83762e+06	1642.1	2.87385e+06
3_pos	NB+P_Mock_R2	165543	21321.4	2.52177e+08	3.11368e+07	6.57754e+06	3.91515e+07	9.90595e+06	3.45466e+06	2.13501e+07	1.5386e+07	292245	1.06774e+08	25830.7	2.12778e+08	3.38832e+07	87570.9	1.27265e+06	64697.1	6.26906e+08	1.29753e+09	4.21701e+08	1.23981e+06	152954	4.34308e+06	6.84623e+06	2.53123e+06	26417920	1.63434e+07	8.34196e+07	1.14868e+09	1.00335e+09	3.28961e+08	6.94718e+07	1.18258e+07	1.39578e+08	1.29426e+07	1.26043e+07	1.07478e+07	8.95034e+06	3.22664e+06	988452	1.72398e+06	2.3663e+06	9.25745e+06	208313	6.16765e+06		3.36671e+06
4_pos	NB+P_Mock_R3	105241	5793.12	2.97205e+08	3.68973e+07	4.86372e+06	3.03629e+07	6.44329e+06	3.88309e+06	1.70664e+07	1.19367e+07	229014	1.01287e+08	24483.4	2.30812e+08	3.48628e+07	270357	1.33513e+06	89103.4	4.81268e+08	1.16288e+09	3.60631e+08	1.48897e+06	222383	3.60949e+06	6.08463e+06	4.22909e+06	2.80927e+07	1.58148e+07	5.6498e+07	9.86894e+08	9.04817e+08	2.85944e+08	6.05786e+07	9.35326e+06	1.29596e+08	1.18986e+07	1.22918e+07	9.53886e+06	7.98691e+06	3.38513e+06	1.04767e+06	1.14535e+06	1.93823e+06	7.37986e+06	144198	8.93659e+06	2779.4	3.95496e+06
5_pos	NB+P_Mock_R4	284534	24719.1	1.69767e+08	1.91541e+07	5.25763e+06	3.89739e+07	9.31046e+06	1.66214e+06	1.35345e+07	8.38413e+06	241289	6.27129e+07	9283.36	1.36647e+08	2.07256e+07	60751.5	966443	82276.5	4.11202e+08	8.95977e+08	2.95337e+08	2.10966e+06	167638	2.58322e+06	6.2156e+06	1.60746e+06	2.12577e+07	1.57769e+07	5.41116e+07	8.37504e+08	7.27386e+08	2.65513e+08	5.54659e+07	7.72686e+06	1.16874e+08	1.1258e+07	1.2126e+07	1.03926e+07	8.86568e+06	3.25204e+06	991504	1.23667e+06	1734660	7.37606e+06	98525.8	7.10992e+06	331533	3.21224e+06
6_pos	NB+P_Mock_R5	84287.6	12305.2	2.51682e+08	3.40068e+07	5.48028e+06	3.1926e+07	8.13148e+06	2.15964e+06	1.61277e+07	1.48989e+07	278937	9.80666e+07	9640.55	1.9465e+08	3.40791e+07	139384	1.16457e+06	122790	4.89721e+08	1.00106e+09	3.52772e+08	1.79367e+06	167060	5.30044e+06	6.50088e+06	3.43932e+06	2.12813e+07	1.37024e+07	6.42763e+07	8.81065e+08	7.64824e+08	2.73477e+08	6.04374e+07	9.2296e+06	1.11675e+08	1.01262e+07	1.03875e+07	8.76596e+06	7.14075e+06	2.58295e+06	662274	1.37213e+06	1.85623e+06	7.75006e+06	159053	9.43735e+06	3320.18	3.20662e+06
8_pos	zas(T)+P_Mock_R1	105897	16047.6	3.15241e+08	4.35781e+07	2.70689e+06	1.41277e+07	4.86692e+06	3.68056e+06	1.28759e+07	8.54771e+06	197250	8.13489e+07	5475.03	2.0841e+08	34622080	410040	1.29662e+06	33919.8	3.5652e+08	8.95956e+08	3.34961e+08	831602	421049	3.23435e+06	7.47268e+06	3.03024e+06	2.66743e+07	1.23894e+07	3.16465e+07	7.42587e+08	5.80876e+08	2.17718e+08	4.24845e+07	5.23333e+06	1.43842e+08	1.58454e+07	1.26107e+07	9.4428e+06	8.01504e+06	1.65669e+06	377528	672088	1.03448e+06	4.93341e+06	67295	8.47828e+06	3733.07	5408620
10_pos	zas(T)+P_Mock_R2	22141.8	19086.8	1.72473e+08	1.62631e+07	1.37865e+06	4.33056e+06	2.00689e+06	1.19548e+06	6.64012e+06	3.33967e+06	106867	3.29517e+07	2.98675e+06	9.4436e+07	1.23099e+07	215482	404627	12626.9	2.05407e+08	4.69691e+08	1.51849e+08	323298	138941	1.20595e+06	4.12302e+06	963555	1.49339e+07	6.42096e+06	1.52193e+07	2.40906e+08	2.97209e+08	1.02044e+08	1.98107e+07	2.71586e+06	4.66152e+07	9.03199e+06	8.17183e+06	4.91414e+06	4.11047e+06	1.03265e+06	162053	222964	381321	2.23483e+06	1548.51	3.2357e+06	729.324	2.16456e+06
11_pos	zas(T)+P_Mock_R3	39255	4432.33	2.79656e+08	3.68138e+07	4.21265e+06	1.66949e+07	8.80283e+06	3.47537e+06	1.57591e+07	9.53432e+06	263718	7.95762e+07	6367.31	1.9207e+08	3.23556e+07	89977.5	929518	47579.3	481191100	1.03974e+09	4.01509e+08	1.13049e+06	317258	3.44901e+06	6134150	2.25747e+06	2.2687e+07	1.09353e+07	4.96657e+07	7.65723e+08	7.167e+08	2.83463e+08	6.39395e+07	7.95889e+06	1.13873e+08	1.37611e+07	1.33678e+07	1.01234e+07	7.8314e+06	1.6646e+06	364287	959039	1.43956e+06	6.36899e+06	107597	6.06992e+06	7534.5	4.22949e+06
12_pos	zas(T)+P_Mock_R4	71636.6	29981.8	2.99339e+08	3.48338e+07	2.25887e+06	9.10461e+06	3.72968e+06	3.03654e+06	11047880	8.2754e+06	130743	7.37649e+07		1.87046e+08	2.67849e+07	520868	960141	4941.21	3.03807e+08	7.74266e+08	2.67629e+08	689558	343489	1.95047e+06	6.93082e+06	3.2987e+06	2.30991e+07	1.07025e+07	2.82721e+07	5.23144e+08	4.85134e+08	1.75331e+08	3.52111e+07	4.99705e+06	1.14467e+08	1.63883e+07	1.24671e+07	8.44953e+06	6.83443e+06	1.81995e+06	388665	534266	726945	3.66428e+06	49200	8.50713e+06	5429.35	4.77247e+06
26_pos	d17-2(hl)_Mock_R1	108132	14411	3.12086e+08	4.15651e+07	7.40091e+06	3.27637e+07	5.93579e+06	2.9926e+06	2.07886e+07	2.04557e+07	301660	1.30462e+08	17775.2	2.40393e+08	3.41334e+07	529524	1.49839e+06	32085.1	6.67749e+08	1.31997e+09	4.32742e+08	663322	183269	6.42944e+06	7.29757e+06	4.38069e+06	2.98201e+07	1.82091e+07	9.41806e+07	1.03314e+09	9.52538e+08	3.04177e+08	6.62519e+07	1.01148e+07	1.17134e+08	1.20771e+07	1.29978e+07	1.08957e+07	9.1e+06	3.79778e+06	1.132e+06	1.90048e+06	2.23136e+06	1.0332e+07	119950	1.12373e+07	3122	3.16608e+06
27_pos	d17-2(hl)_Mock_R2	137599	7652.78	2.8111e+08	36704000	8.15221e+06	49918620	9.14951e+06	2.83152e+06	2.08174e+07	21360030	304480	1.28235e+08	25545	2.27822e+08	3.83158e+07	169654	1.30325e+06	287021	7.39566e+08	1.37946e+09	457708600	1.02233e+06	212012	8.20127e+06	7.4018e+06	3.00747e+06	2.84468e+07	1.88045e+07	1.13651e+08	1.22835e+09	1.09234e+09	3.69703e+08	81539635	1.34167e+07	135348450	12556770	1.33346e+07	11764805	9.86519e+06	3.85115e+06	1.57277e+06	2.90887e+06	3655410	1.29006e+07	204808	4.85023e+06	7091.82	2.5238e+06
28_pos	d17-2(hl)_Mock_R3	115279	18772.2	2.78084e+08	3.45969e+07	8.19944e+06	4.47157e+07	9.23084e+06	3.06375e+06	2.14789e+07	1.92641e+07	306578	1.26533e+08	13662	2.31055e+08	3.45685e+07	92595.4	1.22496e+06	144434	7.17411e+08	1.4016e+09	4.32435e+08	1.06905e+06	194027	7.81514e+06	5.99599e+06	2.81638e+06	2.71938e+07	1.62136e+07	1.08076e+08	1.21603e+09	1.08157e+09	3.45953e+08	7.45435e+07	1.20702e+07	1.34444e+08	1.21684e+07	1.33073e+07	1.03094e+07	8.38799e+06	3.20872e+06	1.21857e+06	2.6727e+06	3.74206e+06	1.23371e+07	158867	4.42194e+06	5914.42	2.91692e+06
29_pos	d17-2(hl)_Mock_R4	91589.8	8216.71	2.49973e+08	3.11273e+07	6.53197e+06	3.03807e+07	5.97297e+06	2.3048e+06	1.59281e+07	1.73526e+07	306359	1.09681e+08	11615.1	1.96051e+08	2.92519e+07	400792	1.03853e+06	112515	5.75753e+08	1.05771e+09	3.45094e+08	1.59103e+06	175383	5.83787e+06	5.30057e+06	3.17687e+06	2.19643e+07	1.2996e+07	8.69862e+07	9.27729e+08	8.233e+08	2.65139e+08	6.05844e+07	8.91219e+06	1.04478e+08	9.76468e+06	1.05314e+07	8.52114e+06	7069080	2.79914e+06	933520	1.83409e+06	2.22912e+06	9244880	145837	8.22336e+06		2.20538e+06
30_pos	d17-2(hl)_Mock_R5	78133	19893.9	3.50078e+08	4.39486e+07	8.77408e+06	3.5172e+07	1.02382e+07	2.94963e+06	2.4003e+07	2.36218e+07	438175	1.48407e+08	21674.8	2.72956e+08	4.04924e+07	168991	1.40305e+06	67023.6	7.92311e+08	1.51833e+09	5.2056e+08	1.54672e+06	316129	7.45927e+06	8.86285e+06	2.70786e+06	3.27568e+07	2.00489e+07	1.1498e+08	1.16441e+09	1.13102e+09	3.81283e+08	8.7404e+07	1.3894e+07	1.28013e+08	1.41145e+07	1.56853e+07	1.24938e+07	10161760	3.76646e+06	1.21864e+06	2.46577e+06	2.80317e+06	1.2639e+07	208459	4.85445e+06	10107.2	3.04892e+06
31_pos	NB+P_Zax_R1	167220	18212.6	2.39816e+08	3.26745e+07	6.00047e+06	3.54046e+07	1.1643e+07	2.09783e+06	1.63583e+07	1.317e+07	244909	9.54617e+07	54173.1	1.92646e+08	3.6733e+07	102436	1.14766e+06	261053	5.0216e+08	1.07445e+09	3.87766e+08	1.12798e+06	232900	5.7591e+06	5.98705e+06	2.86663e+06	2.31293e+07	1.51009e+07	6.60767e+07	9.42385e+08	8.28655e+08	3.02952e+08	6.46794e+07	9.78679e+06	1.22067e+08	1.11282e+07	1.19689e+07	1.07688e+07	9.22037e+06	2.82953e+06	868965	1.52786e+06	2.23545e+06	9.34874e+06	129647	9.91816e+06	3107.39	2.78177e+06
32_pos	NB+P_Zax_R2	68879	13239.9	2.39311e+08	27854750	5.3563e+06	2.22118e+07	8.72537e+06	2.30594e+06	1.42833e+07	1.12252e+07	184414	8.46707e+07	45002.4	180263800	3.03981e+07	86425.2	834240	81089.6	4.42137e+08	9.5214e+08	2.91048e+08	1.80855e+06	210472	4.17969e+06	4.43079e+06	2.45013e+06	2.00225e+07	1.08843e+07	59245720	7.49393e+08	7.4908e+08	2.42599e+08	50947640	7.93785e+06	8.52727e+07	7.69208e+06	1.01275e+07	7.63914e+06	6110575	2.31486e+06	640923	1.14962e+06	1.72818e+06	6.82839e+06	81442.8	4.65614e+06	1524.53	2.16153e+06
34_pos	NB+P_Zax_R3	96098.9	16268.1	2.79855e+08	3.05719e+07	6.73829e+06	2.94005e+07	9.97252e+06	2.72777e+06	16905490	1.24915e+07	159418	1.04808e+08	40002	2.25919e+08	31050470	100276	1.02117e+06	98004.6	6.01571e+08	1331413750	4.23523e+08	1.24207e+06	204314	4.49381e+06	5.60768e+06	2.62044e+06	2.67495e+07	15333920	7.5886e+07	9.77329e+08	1043538250	3.33028e+08	7.01199e+07	9.49444e+06	1.29208e+08	1.298e+07	1.42923e+07	1.09836e+07	9.23067e+06	2.64901e+06	772054	1.80897e+06	2.73707e+06	9845970	104846	9.65009e+06	2052.87	3.28671e+06
35_pos	NB+P_Zax_R4	62443.7	13922.5	2.61113e+08	3.3992e+07	5354460	2.08703e+07	1.15929e+07	1.82114e+06	1.33928e+07	1.26317e+07	179623	9.44562e+07	281396	1.88504e+08	3.39176e+07	183486	869363	48565.9	4.86239e+08	1.01495e+09	3.72307e+08	1.53415e+06	243072	4.22504e+06	7.01512e+06	2.93245e+06	2.41935e+07	1.72474e+07	5.50542e+07	7.92198e+08	7.12978e+08	2.64797e+08	6.05907e+07	9.25272e+06	1.11027e+08	1.25486e+07	1.25258e+07	1.10909e+07	9.4696e+06	3.47703e+06	814335	961532	1.22702e+06	6.80529e+06	117108	7.70225e+06	1812.01	3.2537e+06
36_pos	NB+P_Zax_R5	71647.8	9079.82	2.44124e+08	3.4976e+07	6.54336e+06	2.48448e+07	1.0739e+07	2.56529e+06	1.35528e+07	1.29075e+07	171803	9.69775e+07	30878.1	1.90172e+08	3.66175e+07	95446.4	782974	39177.2	5.06286e+08	1.05812e+09	3.5832e+08	2.12615e+06	179940	5.04793e+06	4.59038e+06	3.18944e+06	1.88342e+07	1.11281e+07	7.05534e+07	8.96673e+08	8.10189e+08	2.90171e+08	6.67154e+07	1.04372e+07	103017000	9.88304e+06	1.05011e+07	9.04534e+06	7.30892e+06	1.96503e+06	518074	1.37166e+06	1.90147e+06	7.75361e+06	141891	6647320	3550.22	2.25449e+06
37_pos	zas(T)+P_Zax_R1	35304.3	27385.7	472220776	5.90476e+07	3.08313e+06	11363000	4.60707e+06	3.60564e+06	11935176	9.6398e+06	118012	1.02746e+08	3814.63	277706036	4.31993e+07	185158	953781	10741	384434536	1041621608	347721064	1.20562e+06	509080	3.28878e+06	7.87509e+06	2.88393e+06	2.92682e+07	14049912	3.26399e+07	605214208	657896960	229867904	4.6465e+07	6.19249e+06	1.41473e+08	22044384	1.66388e+07	9640292	7.98925e+06	1901951	432836	574841	926155	4597176	53631.5	4.62749e+06	8609.06	5.66887e+06
40_pos	zas(T)+P_Zax_R2	54474	10982.2	2.53617e+08	3.1962e+07	1.42967e+06	6.42591e+06	2.79728e+06	2.50824e+06	8.2579e+06	4.71327e+06	111051	4.98602e+07	1042.08	1.43749e+08	2.32401e+07	243364	776161	11531.1	1.88377e+08	5.40803e+08	1.9181e+08	414612	386472	1.84341e+06	5.1881e+06	2.02254e+06	1.84875e+07	7.99188e+06	1.51989e+07	3.68946e+08	3.37519e+08	1.25979e+08	2.48558e+07	3.33379e+06	9.26945e+07	1.09475e+07	8792160	5.70289e+06	4.78386e+06	1.24658e+06	268031	331762	508531	2.34128e+06	14742.4	3.58684e+06	9219.33	3.51016e+06
41_pos	zas(T)+P_Zax_R3	50224.2	10397.9	3.85621e+08	4.82746e+07	2.85793e+06	11326240	4.91559e+06	3.67697e+06	13386560	8.40682e+06	150576	8.34746e+07	1907.66	2.13614e+08	3.46902e+07	555166	937174	7801.52	3.56876e+08	9.12351e+08	3.24912e+08	701964	515018	3.19223e+06	8.81685e+06	3.20206e+06	3.13188e+07	1.50005e+07	2.74214e+07	562284800	5.08851e+08	1.80413e+08	3.59626e+07	5.60536e+06	1.50511e+08	1.90291e+07	1.44918e+07	1.01003e+07	9.00342e+06	2.27295e+06	482937	615843	752608	4.24103e+06	70964.7	6.55754e+06	7011.94	6.0056e+06
42_pos	zas(T)+P_Zax_R4	38948	11175.5	510236990	58682640	2.8163e+06	9644361	4948969	3.80184e+06	13524887	10422409	292957	104584896	5693.41	282164225	43669588	449653	1.19355e+06	995.863	386577440	1079037055	394899105	894618	635787	2866250	10079596	4.08121e+06	31744888	16202526	35307316	547305410	682008640	270041250	59928052	7124444	113028408	18031654	16500433	11649548	9515401	2.96166e+06	562347	464489	684927	4576932	20541.4	7327958	4842.2	5394592
55_pos	d17-2(hl)_Zax_R1	106436	16007.7	2.986e+08	3.66933e+07	6.7601e+06	2.74392e+07	6.62414e+06	3.0502e+06	1.5584e+07	1.51329e+07	234978	1.13235e+08	5733.33	2.27469e+08	3.36867e+07	300574	1.23076e+06	60550.5	5.74198e+08	1.22048e+09	4.24862e+08	1.08115e+06	294763	7.00766e+06	6.89528e+06	2.16575e+06	2.89019e+07	1.67307e+07	7.47263e+07	9.50686e+08	9.05995e+08	3.25737e+08	6.77512e+07	1.022e+07	1.16641e+08	1.16557e+07	1.35579e+07	1.09101e+07	8.75438e+06	3.83228e+06	1.04401e+06	1.83592e+06	2.42361e+06	1.04883e+07	72682.5	3.62249e+06	3415.32	2.93316e+06
56_pos	d17-2(hl)_Zax_R2	132271	24058.2	2.69128e+08	3.18743e+07	6.95459e+06	2.89262e+07	7.71188e+06	2.65266e+06	1.62115e+07	1.63203e+07	218869	1.17128e+08		2.27199e+08	3.31647e+07	205677	1.42856e+06	128821	6.34488e+08	1.25893e+09	4.41429e+08	1.12467e+06	348071	6.4509e+06	7.13001e+06	2.08391e+06	2.96834e+07	1.66909e+07	8.85524e+07	1.12522e+09	1.00783e+09	3.53052e+08	7.39009e+07	1.04329e+07	1.41856e+08	1.26415e+07	1.46056e+07	1.15246e+07	9.42001e+06	3.51417e+06	937427	2.33889e+06	2.99329e+06	11617000	82097	8.95244e+06	2729.4	3.30202e+06
57_pos	d17-2(hl)_Zax_R3	192465	33719.3	2.85311e+08	2.78019e+07	5.68795e+06	2.80089e+07	6.92935e+06	2.95698e+06	1.38754e+07	1.38759e+07	154778	1.09448e+08	1985.52	2.163e+08	2.89146e+07	391887	1.23565e+06	31893.8	5.19034e+08	1.13046e+09	3.34307e+08	1.33457e+06	372505	5.0369e+06	7.9661e+06	1.77296e+06	3.13288e+07	1.66162e+07	6.28834e+07	9.03211e+08	8.16434e+08	2.45088e+08	4.93704e+07	7.74454e+06	135277400	1.33257e+07	1.40598e+07	1.01015e+07	8.33442e+06	3.40877e+06	961717	1.57096e+06	1.98585e+06	8.09735e+06	58422.7	5.04718e+06	2812.45	3.3144e+06
58_pos	d17-2(hl)_Zax_R4	188976	22859.1	2.61292e+08	3.7695e+07	8.48953e+06	4.54102e+07	9.93973e+06	2.77047e+06	1.75206e+07	17708928	137567	1.21013e+08	2135.18	2.18345e+08	3.9872e+07	175081	1.34925e+06	145502	6.46566e+08	1.29394e+09	4.79911e+08	2.38095e+06	283814	8.98703e+06	6.77279e+06	2.19522e+06	2.57751e+07	1.88658e+07	9.90147e+07	1207311600	1.04114e+09	4.14679e+08	8.38473e+07	1.39367e+07	1.39272e+08	1.22484e+07	1.36739e+07	1.23222e+07	1.02041e+07	4.0448e+06	1.28568e+06	2.46247e+06	3323824	1.26576e+07	132110	4.22989e+06	114742	2697092
59_pos	d17-2(hl)_Zax_R5	164551	42984.5	2.74488e+08	2.64908e+07	7643990	3.44749e+07	7.41194e+06	2.62152e+06	1.58765e+07	1.82064e+07	260514	1.12359e+08	16826	2.1902e+08	2.64057e+07	188128	1.09923e+06	63045	7.06676e+08	1.32815e+09	3.57393e+08	956191	229724	4.1983e+06	6.53414e+06	2.90492e+06	2.48823e+07	12762120	1.11157e+08	1.16617e+09	1.05639e+09	3.22618e+08	7.24097e+07	9.97661e+06	1.26525e+08	1.22884e+07	1.41369e+07	1.05857e+07	8.05613e+06	2.73148e+06	1.26216e+06	2.29909e+06	2.48987e+06	9.60147e+06	238066	1.1651e+07	1.16405e+06	2.42387e+06
Name		Diacylglycerol	Diacylglycerol	Phosphatidylethanolamine	Phosphatidylethanolamine	Phosphatidylcholine	Phosphatidylcholine	Phosphatidylcholine	Phosphatidylcholine	Phosphatidylcholine	Phosphatidylethanolamine	Monogalactosyldiacylglycerol	Phosphatidylethanolamine	Monogalactosyldiacylglycerol	Phosphatidylethanolamine	Phosphatidylethanolamine	Phosphatidylethanolamine	Monogalactosyldiacylglycerol	Phosphatidylcholine	Phosphatidylcholine	Phosphatidylcholine	Phosphatidylcholine	Phosphatidylethanolamine	Monogalactosyldiacylglycerol	Phosphatidylethanolamine	Monogalactosyldiacylglycerol	Phosphatidylethanolamine	Monogalactosyldiacylglycerol	Monogalactosyldiacylglycerol	Phosphatidylcholine	Phosphatidylcholine	Phosphatidylcholine	Phosphatidylcholine	Phosphatidylcholine	Phosphatidylcholine	Monogalactosyldiacylglycerol	Monogalactosyldiacylglycerol	Monogalactosyldiacylglycerol	Monogalactosyldiacylglycerol	Monogalactosyldiacylglycerol	Monogalactosyldiacylglycerol	Monogalactosyldiacylglycerol	Phosphatidylcholine	Phosphatidylcholine	Phosphatidylcholine	Phosphatidylcholine	Phosphatidylcholine	Triacylglyceride	Monogalactosyldiacylglycerol
	Ave	DAG 34:2	DAG 36:5	PE 34:2	PE 34:1	PC 32:3 (2)	PC 32:2 (1)	PC 32:1 (1)	PC 32:1 (2)	PC 32:0	PE 36:6	MGDG 32:6	PE 36:5	MGDG 32:5	PE 36:4	PE 36:3	PE 36:2	MGDG 32:0	PC 34:4	PC 34:3	PC 34:2	PC 34:1	PE 38:4	MGDG 34:4 (1)	PE 38:3	MGDG 34:3	PE 38:2	MGDG 34:2	MGDG 34:1	PC 36:6	PC 36:5	PC 36:4	PC 36:3 (2)	PC 36:2	PC 36:1	MGDG 36:6	MGDG 36:5	MGDG 36:4	MGDG 36:3 (1)	MGDG 36:3 (2)	MGDG 36:2	MGDG 36:1	PC 38:5	PC 38:4	PC 38:3 (1)	PC 38:3 (2)	PC 38:2	TAG 48:3	MGDG 38:6
	WT_CTL	155294	16822.7	2.38835e+08	2.98173e+07	5.75987e+06	3.59198e+07	8.75387e+06	2.69095e+06	1.7255e+07	1.3349e+07	255719	9.49298e+07	17114.5	1.93035e+08	3.1036e+07	130540	1.2111e+06	140312	5.18982e+08	1.09535e+09	3.62467e+08	1.77099e+06	170140	4.07821e+06	6.45272e+06	2.91589e+06	2.39522e+07	1.52289e+07	6.92479e+07	9.78166e+08	8.62352e+08	2.92681e+08	6.33548e+07	9.93246e+06	1.24145e+08	1.14482e+07	1.16318e+07	9.76367e+06	8.16526e+06	3.06137e+06	941458	1.46355e+06	2.05421e+06	8.21132e+06	169708	8.09783e+06	84818.6	3.32288e+06
	zas_CTL	149101	16037.3	2.57214e+08	3.29546e+07	4.97721e+06	3.09084e+07	7.73162e+06	2.96802e+06	1.61909e+07	1.18307e+07	247747	9.00378e+07	14942.6	1.96659e+08	3.16346e+07	193621	1.20708e+06	78557.3	4.73124e+08	1.05068e+09	3.5308e+08	1.49274e+06	226217	3.81412e+06	6.62401e+06	2.96747e+06	2.47448e+07	1.48054e+07	5.79904e+07	9.19346e+08	7.9625e+08	2.74323e+08	5.76876e+07	8.67377e+06	1.28313e+08	1.24142e+07	1.20041e+07	9.77761e+06	8.19174e+06	2.82069e+06	813486	1.23004e+06	1.78598e+06	7.33937e+06	135477	8.02596e+06	85341.4	3.82983e+06
	d17_CTL	120420	15590.4	2.41274e+08	2.99799e+07	3.93743e+06	2.39442e+07	6.15181e+06	2.51618e+06	1.32489e+07	9.42141e+06	210671	7.52735e+07	607126	1.72991e+08	2.73199e+07	219203	1.03348e+06	68143.3	3.88824e+08	8.85112e+08	2.9911e+08	1.30944e+06	223414	3.18669e+06	6.07936e+06	2.65393e+06	2.2448e+07	1.28209e+07	4.43503e+07	7.37791e+08	6.55022e+08	2.28939e+08	4.77554e+07	6.85178e+06	1.0972e+08	1.16321e+07	1.11176e+07	8.61088e+06	7.22377e+06	2.38189e+06	648206	929839	1.38898e+06	5.93484e+06	94124.2	7.43957e+06	68419	3.5894e+06
	WT_Zax	107223	15318.2	2.37764e+08	2.99632e+07	3.80722e+06	2.12106e+07	6.62372e+06	2.43464e+06	1.29875e+07	8.94094e+06	217612	7.09313e+07	603503	1.65243e+08	2.68185e+07	183127	952355	59838.4	3.88808e+08	8.60485e+08	3.07285e+08	1.23774e+06	242389	3.1546e+06	6.08927e+06	2.25961e+06	2.13668e+07	1.1845e+07	4.29839e+07	6.93557e+08	6.17399e+08	2.28443e+08	4.84276e+07	6.57291e+06	1.06576e+08	1.20045e+07	1.13328e+07	8.72779e+06	7.19267e+06	2.03778e+06	511529	892578	1.28925e+06	5.73267e+06	86804	6.86623e+06	69370	3.64431e+06
	zas_Zax	64643.7	16370.8	2.63678e+08	3.30991e+07	3.20747e+06	1.52368e+07	5.50756e+06	2.70952e+06	1.24901e+07	8.9192e+06	195503	7.31417e+07	752058	1.75322e+08	2.80303e+07	275150	951095	44371.4	3.67329e+08	8.36143e+08	3.01744e+08	953724	277559	3.02804e+06	6.23231e+06	2.59786e+06	2.17351e+07	1.08301e+07	3.7816e+07	6.30685e+08	5.68949e+08	2.10407e+08	4.43766e+07	6.02695e+06	1.06094e+08	1.30306e+07	1.1401e+07	8.33917e+06	6.78642e+06	1.75137e+06	390962	752097	1.08771e+06	4.99031e+06	76938.8	7.14568e+06	4149.28	3.95635e+06
	d17_Zax	69412.6	16791.9	2.75759e+08	3.46108e+07	3.59159e+06	1.54043e+07	5.06842e+06	2.87611e+06	1.34223e+07	1.00306e+07	200047	7.96208e+07	754092	1.84471e+08	2.80412e+07	353178	1.01786e+06	26230.4	4.02935e+08	8.99925e+08	3.17738e+08	727655	280801	3.25384e+06	6.39165e+06	2.78613e+06	2.34429e+07	1.17314e+07	4.37968e+07	6.61099e+08	6.06492e+08	2.16547e+08	4.55395e+07	6.20399e+06	1.07186e+08	1.34208e+07	1.1923e+07	8.76511e+06	7.17827e+06	1.99433e+06	484907	857766	1.16273e+06	5.50669e+06	69118.1	7.50567e+06	4109.65	3.94824e+06
	SD	DAG 34:2	DAG 36:5	PE 34:2	PE 34:1	PC 32:3 (2)	PC 32:2 (1)	PC 32:1 (1)	PC 32:1 (2)	PC 32:0	PE 36:6	MGDG 32:6	PE 36:5	MGDG 32:5	PE 36:4	PE 36:3	PE 36:2	MGDG 32:0	PC 34:4	PC 34:3	PC 34:2	PC 34:1	PE 38:4	MGDG 34:4 (1)	PE 38:3	MGDG 34:3	PE 38:2	MGDG 34:2	MGDG 34:1	PC 36:6	PC 36:5	PC 36:4	PC 36:3 (2)	PC 36:2	PC 36:1	MGDG 36:6	MGDG 36:5	MGDG 36:4	MGDG 36:3 (1)	MGDG 36:3 (2)	MGDG 36:2	MGDG 36:1	PC 38:5	PC 38:4	PC 38:3 (1)	PC 38:3 (2)	PC 38:2	TAG 48:3	MGDG 38:6
	WT_CTL	78573.1	7658.07	4.6799e+07	6.83435e+06	797216	4.39484e+06	1.48847e+06	935652	2.86375e+06	3.20089e+06	28022	1.83494e+07	7875.09	3.53788e+07	5.88788e+06	83115.2	151945	115080	8.66159e+07	1.53828e+08	4.60703e+07	412635	31262.1	1.03028e+06	306441	984762	3.12879e+06	1.08825e+06	1.55434e+07	1.24288e+08	1.13814e+08	2.62281e+07	6.5499e+06	1.71906e+06	1.09269e+07	1.04962e+06	994096	800404	753038	330866	157879	304284	298102	983169	54878.8	1.39164e+06	164478	396492
	zas_CTL	81552.8	7452.63	5.62793e+07	8.98986e+06	1.4195e+06	1.01972e+07	2.07645e+06	992557	3.37021e+06	3.34373e+06	38391.2	1.79808e+07	9478.28	3.59507e+07	6.11116e+06	145403	148683	32657.9	1.01761e+08	1.75968e+08	4.59033e+07	493011	112108	1.04667e+06	557341	982114	3.23599e+06	1.68686e+06	1.86911e+07	1.55373e+08	1.63395e+08	4.00089e+07	9.88507e+06	2.4207e+06	1.3941e+07	2.17313e+06	927258	792470	742873	721261	287259	381672	482772	1.55236e+06	54660.8	1.35262e+06	164128	934413
	d17_CTL	97901.6	7115.93	6.81077e+07	1.17721e+07	1.80575e+06	1.42466e+07	2.86411e+06	1.20675e+06	4.08525e+06	4.33463e+06	64980.1	2.82048e+07	1.33027e+06	5.60327e+07	1.0304e+07	132785	379924	44380.8	1.16095e+08	2.56616e+08	8.60956e+07	725924	114546	1.4947e+06	1.22115e+06	1.3409e+06	5.21929e+06	3.86082e+06	2.03095e+07	2.91307e+08	2.30878e+08	7.54967e+07	1.72729e+07	2.84616e+06	3.74052e+07	2.59766e+06	1.85981e+06	2.1458e+06	1.84417e+06	1.01863e+06	383156	474952	667185	2.35336e+06	63310	2.50461e+06	147090	1.20022e+06
	WT_Zax	104673	7594.26	6.48805e+07	1.17599e+07	1.7447e+06	1.40165e+07	3.10813e+06	1.10038e+06	3.81259e+06	4.11364e+06	69148.9	2.46454e+07	1.33228e+06	4.81645e+07	9.89819e+06	139734	340690	43351.2	1.1608e+08	2.27559e+08	9.48898e+07	721449	121951	1.48504e+06	1.22141e+06	1.01127e+06	4.22237e+06	3.51617e+06	1.95016e+07	2.59029e+08	1.92059e+08	7.50351e+07	1.79488e+07	2.5972e+06	3.59492e+07	2.77305e+06	2.07898e+06	2.22352e+06	1.82933e+06	875559	322052	460919	598266	2.23882e+06	57963	2.40227e+06	146574	1.2271e+06
	zas_Zax	33866.1	9378.14	5.62318e+07	1.01353e+07	1.63333e+06	1.04694e+07	2.89697e+06	1.02848e+06	3.88489e+06	4.1176e+06	76921.7	2.42159e+07	1.4898e+06	4.59045e+07	9.31976e+06	183612	340636	46987.8	1.20742e+08	2.29317e+08	9.65565e+07	552017	120351	1.57041e+06	1.28036e+06	1.0214e+06	4.29023e+06	2.74541e+06	1.92375e+07	2.53446e+08	1.87888e+08	7.47349e+07	1.82464e+07	2.58085e+06	3.57926e+07	3.32247e+06	2.11677e+06	2.02032e+06	1.57242e+06	554366	178120	436204	580170	2.17205e+06	59642.4	2.51626e+06	2532.54	1.2867e+06
	d17_Zax	38663	9195.42	5.94091e+07	1.08434e+07	2.36392e+06	1.08046e+07	2.54479e+06	983625	5.28341e+06	6.30432e+06	83475.4	3.46416e+07	1.48845e+06	5.44771e+07	9.32859e+06	194091	417074	17229.8	1.78359e+08	3.14997e+08	1.12439e+08	292480	116796	2.00097e+06	1.36867e+06	1.27144e+06	5.57233e+06	4.25107e+06	3.07339e+07	2.96476e+08	2.46441e+08	8.21094e+07	1.96567e+07	2.86969e+06	3.60874e+07	2.99449e+06	2.12619e+06	2.33308e+06	1.89403e+06	1.05243e+06	373599	640235	713365	3.1006e+06	47513.7	3.00699e+06	2550.25	1.29272e+06
	t test	DAG 34:2	DAG 36:5	PE 34:2	PE 34:1	PC 32:3 (2)	PC 32:2 (1)	PC 32:1 (1)	PC 32:1 (2)	PC 32:0	PE 36:6	MGDG 32:6	PE 36:5	MGDG 32:5	PE 36:4	PE 36:3	PE 36:2	MGDG 32:0	PC 34:4	PC 34:3	PC 34:2	PC 34:1	PE 38:4	MGDG 34:4 (1)	PE 38:3	MGDG 34:3	PE 38:2	MGDG 34:2	MGDG 34:1	PC 36:6	PC 36:5	PC 36:4	PC 36:3 (2)	PC 36:2	PC 36:1	MGDG 36:6	MGDG 36:5	MGDG 36:4	MGDG 36:3 (1)	MGDG 36:3 (2)	MGDG 36:2	MGDG 36:1	PC 38:5	PC 38:4	PC 38:3 (1)	PC 38:3 (2)	PC 38:2	TAG 48:3	MGDG 38:6
	WT	0.16058	0.496114	0.548196	0.525804	0.617102	0.0217926	0.0725583	0.413036	0.148418	0.573062	0.00825216	0.969727	0.166312	0.892489	0.385967	0.691713	0.0189559	0.609606	0.814825	0.925388	0.893984	0.456881	0.0390803	0.261408	0.0977613	0.826177	0.513823	0.365801	0.636124	0.169913	0.674651	0.767161	0.870223	0.545411	0.161476	0.588513	0.7802	0.857756	0.893788	0.197265	0.0503926	0.632465	0.764782	0.905046	0.0742394	0.749416	0.291441	0.0887215
	zas	0.0610342	0.990101	0.428746	0.546392	0.642931	0.13063	0.390288	0.514527	0.239843	0.975309	0.00358545	0.468193	0.236197	0.530819	0.370534	0.382757	0.00402211	0.310176	0.854311	0.784379	0.85709	0.755481	0.598748	0.452352	0.345988	0.748	0.71323	0.475161	0.952863	0.256659	0.988189	0.932829	0.844517	0.993603	0.254427	0.821134	0.543847	0.897324	0.815457	0.429686	0.262614	0.837304	0.834089	0.878258	0.24939	0.259777	0.293709	0.524212
	d17	0.244436	0.989271	0.280443	0.30775	0.61142	0.503624	0.436843	0.837442	0.853096	0.682478	0.0881361	0.396763	0.395955	0.365153	0.298771	0.405896	0.41189	0.327821	0.623896	0.531463	0.490059	0.991086	0.344228	0.516077	0.977153	0.907408	0.74652	0.893071	0.715935	0.955818	0.719478	0.694167	0.610928	0.639332	0.768359	0.428345	0.39986	0.63233	0.66341	0.826826	0.674582	0.820507	0.888833	0.846394	0.838478	0.539844	0.363715	0.994641
	t test	DAG 34:2	DAG 36:5	PE 34:2	PE 34:1	PC 32:3 (2)	PC 32:2 (1)	PC 32:1 (1)	PC 32:1 (2)	PC 32:0	PE 36:6	MGDG 32:6	PE 36:5	MGDG 32:5	PE 36:4	PE 36:3	PE 36:2	MGDG 32:0	PC 34:4	PC 34:3	PC 34:2	PC 34:1	PE 38:4	MGDG 34:4 (1)	PE 38:3	MGDG 34:3	PE 38:2	MGDG 34:2	MGDG 34:1	PC 36:6	PC 36:5	PC 36:4	PC 36:3 (2)	PC 36:2	PC 36:1	MGDG 36:6	MGDG 36:5	MGDG 36:4	MGDG 36:3 (1)	MGDG 36:3 (2)	MGDG 36:2	MGDG 36:1	PC 38:5	PC 38:4	PC 38:3 (1)	PC 38:3 (2)	PC 38:2	TAG 48:3	MGDG 38:6
	zas/WT	0.0617963	0.928046	0.475619	0.636937	0.00211988	0.000129066	0.033119	0.826968	0.0377455	0.0223865	0.0491475	0.07994	0.224554	0.460515	0.423895	0.101294	0.123812	0.0909601	0.0295668	0.0569523	0.202716	0.00508916	0.0429742	0.0544491	0.677665	0.461795	0.459764	0.00474293	0.0068446	0.0131405	0.00940182	0.0295067	0.0334721	0.0080121	0.338041	0.183291	0.984885	0.204822	0.138717	0.000282124	0.000291263	0.00386033	0.00232738	0.00382715	0.0123372	0.280945	0.365732	0.246281
	d17/WT	0.216004	0.498288	0.0742395	0.077472	0.0045563	0.544512	0.578074	0.762666	0.104893	0.00404367	0.0332332	0.0110507	0.834255	0.0775108	0.222694	0.155864	0.450152	0.867137	0.00981868	0.0479473	0.0632976	0.0478459	0.154713	0.00132857	0.43527	0.587103	0.10868	0.164672	0.00480885	0.129475	0.0784687	0.13673	0.0967647	0.191107	0.973488	0.436665	0.13663	0.215526	0.280815	0.134888	0.0604438	0.00755874	0.0389846	0.0046643	0.945186	0.372303	0.378104	0.0599231
[truncated: 45 more columns]

[truncated: 7 more sheets: FigS14, FigS15, FigS16, FigS17, FigS18, FigS19, FigS20]
